# Supplementary material for: Integrating genomic resources to present full gene and putative promoter capture probe sets for bread wheat
Source: Gigascience. 2019 Jan 31;8(4):giz018. doi: 10.1093/gigascience/giz018 (PMC6461119; doi:10.1093/gigascience/giz018)
Supplement: Supplemental Files [file giz018_supplemental_files.zip]

Archive with 4 entries (4 files):
- Gene-capture-HC-targets.bed
- Prom-capture-HC+5UTR-targets.bed
- Prom-capture-HC-targets.bed
- Supplementary_data-new.pdf
