# Supplementary material for: Integrating genomic resources to present full gene and putative promoter capture probe sets for bread wheat
Source: Gigascience. 2019 Jan 31;8(4):giz018. doi: 10.1093/gigascience/giz018 (PMC6461119; doi:10.1093/gigascience/giz018)
Supplement: Supplemental Files [file giz018_supplemental_files.zip › Gene-capture-HC-targets.bed]

chr1A	58508	58768
chr1A	70095	70736
chr1A	104607	104903
chr1A	121263	121559
chr1A	149490	154559
chr1A	157734	163815
chr1A	169592	169969
chr1A	180175	180552
chr1A	242807	245115
chr1A	270661	270957
chr1A	278951	279247
chr1A	287697	287957
chr1A	297266	297652
chr1A	304051	304347
chr1A	326099	326518
chr1A	337465	339007
chr1A	403455	403751
chr1A	1144469	1145598
chr1A	1159521	1162591
chr1A	1163968	1167738
chr1A	1170556	1177090
chr1A	1188779	1190827
chr1A	1210239	1212745
chr1A	1228914	1229339
chr1A	1232823	1237960
chr1A	1309478	1313469
chr1A	1336829	1348324
chr1A	1565963	1567220
chr1A	1657115	1666923
chr1A	1668949	1670358
chr1A	1694199	1698603
chr1A	1721421	1734947
chr1A	1792119	1815634
chr1A	2161874	2163452
chr1A	2184426	2185482
chr1A	2229188	2236819
chr1A	2291980	2292617
chr1A	2377713	2379143
chr1A	2391500	2393497
chr1A	2438702	2441248
chr1A	2475369	2480769
chr1A	2540491	2540958
chr1A	2550647	2569820
chr1A	2642680	2647820
chr1A	2662166	2666910
chr1A	2836909	2843877
chr1A	2847859	2850951
chr1A	2934676	2938176
chr1A	2942044	2945027
chr1A	2975187	2976767
chr1A	2978903	2981121
chr1A	2982629	2986029
chr1A	3013341	3014801
chr1A	3117199	3118478
chr1A	3120051	3121436
chr1A	3256076	3262305
chr1A	3377984	3383413
chr1A	3386287	3391808
chr1A	3447138	3450106
chr1A	3451234	3454772
chr1A	3462554	3465581
chr1A	3488355	3491814
chr1A	3500451	3503929
chr1A	3531339	3532796
chr1A	3579010	3582502
chr1A	3612212	3613510
chr1A	3614765	3618379
chr1A	3653747	3657378
chr1A	3669097	3671050
chr1A	3677964	3679612
chr1A	3699028	3700965
chr1A	3776618	3777238
chr1A	3845783	3847150
chr1A	4033339	4042181
chr1A	4045758	4048321
chr1A	4047966	4048290
chr1A	4053167	4053896
chr1A	4054742	4054960
chr1A	4063197	4063406
chr1A	4202215	4203588
chr1A	4497769	4502210
chr1A	4502857	4503405
chr1A	4549923	4554630
chr1A	4804373	4805448
chr1A	4811529	4812947
chr1A	5024088	5029289
chr1A	5132408	5133946
chr1A	5152560	5153185
chr1A	5233610	5235545
chr1A	5491119	5494781
chr1A	5499172	5499720
chr1A	5500650	5501198
chr1A	5502205	5505981
chr1A	5645613	5650046
chr1A	5871427	5874711
chr1A	6008284	6011891
chr1A	6022856	6023436
chr1A	6068969	6072023
chr1A	6152712	6158337
chr1A	6223835	6224092
chr1A	6294153	6294835
chr1A	6317837	6324253
chr1A	6335354	6335902
chr1A	6336596	6341304
chr1A	6422215	6423492
chr1A	6438286	6439101
chr1A	6472656	6474852
chr1A	6497878	6500095
chr1A	6517870	6562688
chr1A	6555457	6555929
chr1A	6566237	6566877
chr1A	6570208	6575321
chr1A	6654735	6655383
chr1A	6760941	6764183
chr1A	6765240	6765452
chr1A	6766340	6766555
chr1A	6773469	6773978
chr1A	6788571	6793320
chr1A	6883652	6887141
chr1A	6899512	6903022
chr1A	6914044	6915989
chr1A	7100687	7101431
chr1A	7108623	7109053
chr1A	7114077	7115309
chr1A	7178341	7185043
chr1A	7185497	7186507
chr1A	7228989	7229941
chr1A	7274827	7275531
chr1A	7277250	7279106
chr1A	7282465	7294445
chr1A	7311700	7312269
chr1A	7315158	7325463
chr1A	7522337	7522531
chr1A	7525852	7526447
chr1A	7536121	7536726
chr1A	7642717	7643050
chr1A	7651806	7654067
chr1A	7657370	7669881
chr1A	7675876	7677226
chr1A	7685295	7685641
chr1A	7697292	7698190
chr1A	7777485	7778045
chr1A	7811031	7813406
chr1A	7830271	7830939
chr1A	7834685	7837216
chr1A	7852766	7853114
chr1A	7956960	7957283
chr1A	7962471	7962822
chr1A	8141878	8144528
chr1A	8157346	8159856
chr1A	8238610	8239351
chr1A	8239794	8244733
chr1A	8247388	8250937
chr1A	8264346	8266168
chr1A	8291506	8292808
chr1A	8295508	8297188
chr1A	8311637	8313127
chr1A	8320695	8322403
chr1A	8327147	8329645
chr1A	8331822	8334602
chr1A	8342038	8344596
chr1A	8629947	8633154
chr1A	8665006	8669951
chr1A	8715675	8718515
chr1A	8732299	8733754
chr1A	9089736	9092146
chr1A	9092204	9092824
chr1A	9103212	9104009
chr1A	9105220	9110404
chr1A	9119143	9122852
chr1A	9125683	9126132
chr1A	9126999	9129494
chr1A	9156359	9157141
chr1A	9194490	9195272
chr1A	9203523	9205052
chr1A	9220029	9221666
chr1A	9232851	9236545
chr1A	9340861	9343934
chr1A	9355372	9357968
chr1A	9359231	9363721
chr1A	9370097	9375647
chr1A	9468873	9469777
chr1A	9476177	9476737
chr1A	9543511	9546340
chr1A	9549121	9551796
chr1A	9553967	9556916
chr1A	9561717	9563152
chr1A	9572649	9575181
chr1A	9579796	9583478
chr1A	9587067	9589291
chr1A	9597803	9600713
chr1A	9642416	9644000
chr1A	9663418	9664672
chr1A	9762052	9764101
chr1A	9772102	9773591
chr1A	9787090	9788709
chr1A	9855921	9858405
chr1A	9939053	9941260
chr1A	9968704	9972586
chr1A	9979714	9980736
chr1A	9984142	9985289
chr1A	10005016	10007663
chr1A	10046412	10050382
chr1A	10052200	10055927
chr1A	10067063	10069144
chr1A	10069852	10072312
chr1A	10075209	10084883
chr1A	10126505	10128214
chr1A	10132632	10133075
chr1A	10135659	10136038
chr1A	10150917	10152296
chr1A	10155567	10160405
chr1A	10172749	10173080
chr1A	10210714	10211293
chr1A	10227258	10241556
chr1A	10423319	10424959
chr1A	10469232	10474310
chr1A	10483013	10490956
chr1A	10495329	10500017
chr1A	10602386	10607440
chr1A	10696702	10696917
chr1A	10709502	10709744
chr1A	10715648	10716028
chr1A	10748846	10751344
chr1A	10969860	10972867
chr1A	11025585	11025879
chr1A	11229232	11231570
chr1A	11240745	11242067
chr1A	11388647	11390028
chr1A	11419014	11423065
chr1A	11424279	11425433
chr1A	11530243	11531259
chr1A	11554764	11555923
chr1A	11564464	11571858
chr1A	11578714	11584546
chr1A	11618236	11634050
chr1A	11643640	11644752
chr1A	11662758	11664980
chr1A	11670703	11672324
chr1A	11729785	11731355
chr1A	11811939	11815595
chr1A	11819476	11825123
chr1A	11894364	11895818
chr1A	12003362	12006653
chr1A	12089718	12093423
chr1A	12096542	12098303
chr1A	12098953	12103802
chr1A	12109358	12109555
chr1A	12129622	12129819
chr1A	12138837	12139034
chr1A	12142532	12144491
chr1A	12157112	12161874
chr1A	12170678	12170875
chr1A	12184799	12185863
chr1A	12207845	12210664
chr1A	12303670	12306423
chr1A	12313410	12318074
chr1A	12355199	12356463
chr1A	12363889	12369338
chr1A	12371419	12372333
chr1A	12404449	12405320
chr1A	12503897	12505126
chr1A	12569198	12572420
chr1A	12586749	12590845
chr1A	12639162	12640199
chr1A	12669534	12669800
chr1A	12684835	12685050
chr1A	12698221	12698445
chr1A	12734259	12734898
chr1A	12769457	12795636
chr1A	12859911	12863704
chr1A	12915066	12916989
chr1A	12918542	12920058
chr1A	13003151	13006393
chr1A	13008005	13009850
chr1A	13082162	13085442
chr1A	13212431	13214290
chr1A	13229021	13230902
chr1A	13256106	13257337
chr1A	13272099	13273683
chr1A	13278118	13278353
chr1A	13281440	13281658
chr1A	13284004	13293362
chr1A	13312907	13320055
chr1A	13347390	13351307
chr1A	13414049	13417965
chr1A	13453280	13455266
chr1A	13455280	13457005
chr1A	13569534	13573531
chr1A	13581071	13581475
chr1A	13663300	13667800
chr1A	13670459	13676212
chr1A	13762850	13768161
chr1A	13772559	13775553
chr1A	13805327	13806745
chr1A	13830461	13831574
chr1A	13857798	13858172
chr1A	13861501	13862700
chr1A	13971894	13975289
chr1A	13979373	13979866
chr1A	14045725	14047753
chr1A	14063144	14065309
chr1A	14075238	14077358
chr1A	14108216	14110372
chr1A	14139742	14143313
chr1A	14143858	14145849
chr1A	14160615	14162941
chr1A	14195891	14197862
chr1A	14253496	14256373
chr1A	14430547	14431904
chr1A	14467963	14469260
chr1A	14504728	14507496
chr1A	14519866	14521712
chr1A	14525841	14528380
chr1A	14549906	14550610
chr1A	14577948	14579936
chr1A	14584912	14587137
chr1A	14589565	14594115
chr1A	14603494	14615692
chr1A	14744251	14748581
chr1A	14790721	14791908
chr1A	14799253	14800496
chr1A	14838308	14839886
chr1A	14856854	14858349
chr1A	14988541	14988944
chr1A	15186553	15188106
chr1A	15190998	15195756
chr1A	15324612	15326204
chr1A	15344008	15348422
chr1A	15430793	15437134
chr1A	15438542	15441281
chr1A	15516651	15518222
chr1A	16038514	16038928
chr1A	16225729	16226364
chr1A	16388521	16390897
chr1A	16407096	16409885
chr1A	16425341	16427864
chr1A	16432376	16436883
chr1A	16445769	16446476
chr1A	16838200	16838982
chr1A	16913918	16919042
chr1A	16924974	16925261
chr1A	16932156	16934328
chr1A	17140741	17142193
chr1A	17239142	17243182
chr1A	17246803	17248425
chr1A	17257516	17258211
chr1A	17867767	17868912
chr1A	18084403	18086010
chr1A	18290269	18293816
chr1A	18310849	18312699
chr1A	18460897	18462267
chr1A	18486496	18487023
chr1A	18493615	18494853
chr1A	18990008	18991804
chr1A	19062244	19063368
chr1A	19891661	19894572
chr1A	19897429	19897608
chr1A	19929958	19933704
chr1A	20028238	20030993
chr1A	20091225	20094054
chr1A	20156626	20158334
chr1A	20179797	20183410
chr1A	20236537	20238224
chr1A	20244790	20246144
chr1A	20371800	20371919
chr1A	20416302	20419140
chr1A	20434538	20436810
chr1A	20842533	20842862
chr1A	20865534	20867378
chr1A	20872419	20873501
chr1A	20879505	20880041
chr1A	20888895	20889680
chr1A	20893775	20898493
chr1A	20913565	20914089
chr1A	20918067	20919533
chr1A	20925111	20932482
chr1A	20935410	20937908
chr1A	20977596	20980678
chr1A	20989266	20991207
chr1A	20998147	20998695
chr1A	21022806	21023363
chr1A	21024515	21026280
chr1A	21034966	21048824
chr1A	21065629	21067678
chr1A	21075646	21076596
chr1A	21076644	21079962
chr1A	21085585	21085875
chr1A	21198467	21198661
chr1A	21278935	21279440
chr1A	21281859	21285282
chr1A	21322329	21334029
chr1A	21400824	21405179
chr1A	21618317	21626615
chr1A	21706669	21710863
chr1A	21713945	21714915
chr1A	21829731	21832587
chr1A	21985563	21986954
chr1A	22038188	22047331
chr1A	22055329	22056770
chr1A	22074137	22076882
chr1A	22271358	22271960
chr1A	22282410	22282979
chr1A	22287727	22291553
chr1A	22291753	22293776
chr1A	22295130	22301216
chr1A	22329072	22332422
chr1A	22342219	22342440
chr1A	22534698	22536134
chr1A	22561344	22561535
chr1A	22612227	22616040
chr1A	22631912	22632520
chr1A	22633434	22634133
chr1A	22656729	22656965
chr1A	22657694	22657945
chr1A	22659754	22659984
chr1A	22755506	22756956
chr1A	22760168	22762181
chr1A	22789350	22791257
chr1A	22791957	22792505
chr1A	22816947	22818761
chr1A	22874692	22882236
chr1A	23002993	23009646
chr1A	23126368	23126988
chr1A	23129827	23138674
chr1A	23216880	23218349
chr1A	23339618	23340516
chr1A	23420851	23422572
chr1A	23816232	23818172
chr1A	23828429	23828911
chr1A	23856728	23857702
chr1A	23966296	23969965
chr1A	24077253	24078068
chr1A	24132699	24139781
chr1A	24246593	24248241
chr1A	24319104	24321469
chr1A	24328043	24329138
chr1A	24331148	24331501
chr1A	24336691	24340658
chr1A	24766592	24771409
chr1A	24941214	24942497
chr1A	24943795	24944712
chr1A	25269424	25269891
chr1A	25479745	25485256
chr1A	25539674	25544594
chr1A	25545472	25545986
chr1A	25679192	25680091
chr1A	25701601	25708566
chr1A	25710162	25714282
chr1A	25791324	25795227
chr1A	25806822	25808480
chr1A	26500968	26501516
chr1A	26959347	26962400
chr1A	26965981	26971254
chr1A	27054480	27054812
chr1A	27136582	27137258
chr1A	27249177	27253415
chr1A	27258416	27260664
chr1A	27319608	27320896
chr1A	27326246	27327996
chr1A	27358979	27364212
chr1A	27398931	27399230
chr1A	27752788	27757161
chr1A	28361237	28364562
chr1A	28610330	28620522
chr1A	28623296	28626864
chr1A	28630097	28631780
chr1A	28708216	28710413
chr1A	28716414	28717468
chr1A	28757482	28762374
chr1A	28796960	28801191
chr1A	29187273	29191943
chr1A	29241345	29244216
chr1A	29280083	29280666
chr1A	29607704	29611922
chr1A	29698883	29699320
chr1A	29787459	29789010
chr1A	29790720	29791286
chr1A	29791452	29792327
chr1A	29796584	29798593
chr1A	29800371	29802374
chr1A	29993438	29996253
chr1A	30117845	30120854
chr1A	30139544	30142245
chr1A	30163737	30165924
chr1A	30179872	30193784
chr1A	30196854	30197476
chr1A	30271800	30272120
chr1A	30294397	30295059
chr1A	30637532	30638300
chr1A	30772023	30773112
chr1A	30787033	30787626
chr1A	30793879	30805617
chr1A	30880179	30881003
chr1A	31031471	31032293
chr1A	31252424	31254526
chr1A	31779184	31781721
chr1A	31894878	31896098
chr1A	31901507	31901863
chr1A	31909345	31910038
chr1A	32084794	32088845
chr1A	32111146	32112681
chr1A	32186118	32186927
chr1A	32260010	32262005
chr1A	32280860	32281302
chr1A	32291286	32291972
chr1A	32302090	32302747
chr1A	32451256	32451968
chr1A	32454469	32454800
chr1A	32472326	32476246
chr1A	32545902	32547356
chr1A	32549428	32552583
chr1A	32890620	32894239
chr1A	32896091	32901176
chr1A	33019173	33022461
chr1A	33227058	33229337
chr1A	33371784	33373026
chr1A	33373636	33374973
chr1A	33375628	33375804
chr1A	33397827	33398759
chr1A	34147015	34149603
chr1A	34162119	34173663
chr1A	34406365	34409947
chr1A	34425461	34427079
chr1A	34534328	34535064
chr1A	34707319	34708072
chr1A	34859821	34860574
chr1A	34877467	34878836
chr1A	34885367	34886128
chr1A	34890955	34891701
chr1A	34939460	34940230
chr1A	35296615	35297561
chr1A	35486005	35486931
chr1A	35491194	35499373
chr1A	35525794	35526586
chr1A	35528837	35532835
chr1A	35532922	35533904
chr1A	35536341	35537133
chr1A	35539945	35540807
chr1A	35542903	35543784
chr1A	35558527	35558964
chr1A	35577705	35578497
chr1A	35931964	35936127
chr1A	35937679	35944435
chr1A	36171530	36174659
chr1A	36172789	36174008
chr1A	36185897	36188335
chr1A	36259368	36261215
chr1A	36267526	36270811
chr1A	36271325	36276450
chr1A	36271402	36272082
chr1A	36278871	36280282
chr1A	36555374	36556378
chr1A	36562050	36569405
chr1A	36605149	36605802
chr1A	36606299	36607276
chr1A	36606494	36606873
chr1A	36613076	36615874
chr1A	36619117	36621355
chr1A	36635417	36639148
chr1A	36761839	36763635
chr1A	36765924	36766338
chr1A	36767657	36768394
chr1A	36769906	36770407
chr1A	36772401	36774284
chr1A	36776373	36780640
chr1A	36794240	36794680
chr1A	36823911	36824339
chr1A	36840018	36840676
chr1A	37439847	37460883
chr1A	37466669	37467847
chr1A	37478560	37481529
chr1A	37502130	37504986
chr1A	37509295	37512793
chr1A	37510298	37510492
chr1A	37619387	37622853
chr1A	38343191	38344764
chr1A	38359265	38359954
chr1A	38366944	38368580
chr1A	38484393	38485543
chr1A	38699172	38703725
chr1A	38711994	38715061
chr1A	38718109	38718693
chr1A	38728760	38733540
chr1A	39348700	39357763
chr1A	39402468	39408335
chr1A	39408751	39410027
chr1A	39635757	39637187
chr1A	39649614	39651876
chr1A	39821853	39822795
chr1A	39870731	39872140
chr1A	39893086	39894819
chr1A	40147958	40151798
chr1A	40280184	40280621
chr1A	40892330	40898258
chr1A	40899356	40901209
chr1A	40912513	40913631
chr1A	40937257	40940082
chr1A	41288460	41319768
chr1A	41340141	41340639
chr1A	41357537	41362172
chr1A	41367206	41368360
chr1A	41371976	41372533
chr1A	41515902	41517417
chr1A	41712135	41713922
chr1A	41740489	41745057
chr1A	41747507	41750013
chr1A	41758210	41759420
chr1A	41829405	41830596
chr1A	41872732	41873445
chr1A	41900965	41901385
chr1A	41906170	41906662
chr1A	41915709	41916210
chr1A	41919117	41919723
chr1A	42104207	42111280
chr1A	42217457	42220780
chr1A	42251783	42256215
chr1A	42278951	42280282
chr1A	42475682	42476283
chr1A	42505024	42505283
chr1A	42545923	42550251
chr1A	42603254	42603901
chr1A	42604917	42605675
chr1A	42643495	42668150
chr1A	42670763	42671250
chr1A	42686184	42686671
chr1A	42695478	42695965
chr1A	42715494	42716695
chr1A	42721347	42721834
chr1A	42888135	42888434
chr1A	43270772	43271537
chr1A	43391389	43392155
chr1A	44363907	44365552
chr1A	44369582	44370833
chr1A	44406586	44407931
chr1A	44408118	44412070
chr1A	45104445	45106918
chr1A	45498142	45498411
chr1A	45503334	45503738
chr1A	45543122	45548118
chr1A	45794233	45797456
chr1A	45852939	45858022
chr1A	46201009	46202413
chr1A	46248561	46258147
chr1A	46289547	46296391
chr1A	46299890	46310369
chr1A	46441846	46442778
chr1A	47186142	47194323
chr1A	47202210	47207696
chr1A	47209815	47211960
chr1A	47213236	47214447
chr1A	47377568	47378105
chr1A	47580617	47587404
chr1A	47800404	47805542
chr1A	47805793	47806233
chr1A	47823989	47826763
chr1A	48576198	48589769
chr1A	48592864	48594183
chr1A	48706632	48707087
chr1A	48725247	48730187
chr1A	48771174	48773659
chr1A	48783789	48786314
chr1A	48966016	48979242
chr1A	48979574	48982761
chr1A	48992816	48993388
chr1A	48998937	48999728
chr1A	49096654	49098775
chr1A	49099224	49103221
chr1A	49149676	49153899
chr1A	49245482	49247632
chr1A	49247035	49247229
chr1A	49251578	49253260
chr1A	49269412	49288367
chr1A	49293371	49295848
chr1A	49305054	49305620
chr1A	49346779	49349220
chr1A	49355113	49356126
chr1A	49356130	49357254
chr1A	49361360	49363353
chr1A	49365670	49367134
chr1A	49485712	49487864
chr1A	49516651	49518345
chr1A	49526825	49535943
chr1A	49896998	49897707
chr1A	49960885	49961462
chr1A	49967321	49971213
chr1A	49972951	49973379
chr1A	50511541	50512089
chr1A	50538289	50540079
chr1A	50631574	50631948
chr1A	50837578	50841064
chr1A	50842816	50845054
chr1A	51700153	51707144
chr1A	52056094	52060035
chr1A	52228483	52232061
chr1A	52236354	52238180
chr1A	52454054	52459142
chr1A	52471905	52483350
chr1A	52520096	52520645
chr1A	52540952	52541789
chr1A	52561643	52562401
chr1A	53022427	53026803
chr1A	53032551	53037476
chr1A	53187366	53189477
chr1A	53436322	53438267
chr1A	53454497	53457049
chr1A	53471750	53472841
chr1A	53509398	53510453
chr1A	53674437	53677276
chr1A	53684607	53686462
chr1A	53850184	53856280
chr1A	53865110	53869197
chr1A	53904252	53910378
chr1A	53994197	53997369
chr1A	54000915	54002551
chr1A	54008577	54009363
chr1A	54022568	54027252
chr1A	54074952	54079105
chr1A	54126797	54127426
chr1A	54349427	54354858
chr1A	54458948	54461026
chr1A	54461252	54463175
chr1A	56337402	56339522
chr1A	56592597	56593595
chr1A	56601206	56601499
chr1A	56617876	56618328
chr1A	56620846	56627873
chr1A	56918365	56923863
chr1A	57172533	57174027
chr1A	57189874	57191917
chr1A	57192510	57194102
chr1A	57204942	57207323
chr1A	57209960	57212757
chr1A	57302751	57307867
chr1A	57390639	57394751
chr1A	57398470	57399723
chr1A	57403501	57404820
chr1A	57404833	57405834
chr1A	57634332	57635738
chr1A	57639260	57640207
chr1A	57680709	57681707
chr1A	57748898	57750118
chr1A	57758179	57759345
chr1A	57763765	57769433
chr1A	58022910	58023860
chr1A	58024980	58026038
chr1A	58027097	58027699
chr1A	58122259	58125915
chr1A	58167966	58169879
chr1A	58170695	58177715
chr1A	58199869	58204349
chr1A	58287902	58291029
chr1A	58369546	58370343
chr1A	58479189	58479986
chr1A	58481572	58484867
chr1A	58701490	58715858
chr1A	58748531	58753219
chr1A	58840375	58845577
chr1A	58860237	58860653
chr1A	58902983	58907703
chr1A	58931404	58934680
chr1A	58946424	58947663
chr1A	59112187	59112978
chr1A	59131177	59138724
chr1A	59212458	59214691
chr1A	59215314	59215577
chr1A	59507812	59510257
chr1A	59510803	59511149
chr1A	59613363	59616290
chr1A	59841142	59842337
chr1A	59849305	59849712
chr1A	59857343	59859679
chr1A	59951474	59953585
chr1A	60197294	60199699
chr1A	60351464	60353554
chr1A	60354943	60358841
chr1A	60537332	60540340
chr1A	60735130	60738949
chr1A	60803190	60804711
chr1A	60808187	60809354
chr1A	60955160	60956277
chr1A	61009069	61010190
chr1A	61026064	61028089
chr1A	61032277	61033430
chr1A	61124672	61128732
chr1A	61341166	61342279
chr1A	61385264	61391800
chr1A	61575846	61576813
chr1A	61713673	61714666
chr1A	61717436	61718251
chr1A	62009723	62010214
chr1A	62010260	62010532
chr1A	62014082	62014880
chr1A	62021579	62024146
chr1A	62253440	62254713
chr1A	62575702	62576874
chr1A	62611517	62613624
chr1A	62614443	62616746
chr1A	62794172	62794483
chr1A	63004799	63005566
chr1A	63046104	63047128
chr1A	63050622	63053515
chr1A	63057806	63062305
chr1A	63086057	63087196
chr1A	63328113	63331781
chr1A	63475843	63481062
chr1A	63741470	63747913
chr1A	63756896	63758296
chr1A	63758773	63760241
chr1A	63761684	63763335
chr1A	63974289	63975238
chr1A	64404578	64414428
chr1A	64594110	64599841
chr1A	64692315	64693864
chr1A	64713409	64715013
chr1A	64835870	64836802
chr1A	64838940	64839914
chr1A	64890102	64890386
chr1A	64897127	64897525
chr1A	65262285	65265421
chr1A	65266344	65268143
chr1A	65392165	65393405
chr1A	65616014	65616747
chr1A	65663585	65664578
chr1A	65759225	65759553
chr1A	65790417	65795580
chr1A	65799067	65800185
chr1A	65824484	65825077
chr1A	65854549	65863756
chr1A	66175277	66177248
chr1A	66892398	66894245
chr1A	66997226	66997636
chr1A	67467265	67469236
chr1A	67683332	67686965
chr1A	67689357	67694262
chr1A	67960741	67961244
chr1A	68301422	68301858
chr1A	68373865	68375317
chr1A	68450747	68451481
chr1A	69186813	69188206
chr1A	69189126	69193290
chr1A	69390563	69394403
chr1A	70040315	70041259
chr1A	70698576	70699123
chr1A	70702104	70703361
chr1A	70906359	70906661
chr1A	70939569	70944770
chr1A	71059897	71060199
chr1A	71076073	71076608
chr1A	71087425	71095613
chr1A	71244463	71245011
chr1A	71302076	71302678
chr1A	71444566	71445141
chr1A	71548446	71548862
chr1A	71558098	71561337
chr1A	71690097	71694523
chr1A	71723437	71725121
chr1A	71784546	71785643
chr1A	71786194	71790347
chr1A	71840069	71840617
chr1A	72782923	72785848
chr1A	72786982	72790879
chr1A	73092682	73094781
chr1A	73127489	73127821
chr1A	73296128	73300008
chr1A	73302227	73306213
chr1A	73308764	73309259
chr1A	73313272	73321877
chr1A	73322720	73329580
chr1A	73330831	73332009
chr1A	73352034	73356144
chr1A	73997112	74015561
chr1A	74247592	74256731
chr1A	74271677	74274790
chr1A	74431555	74444177
chr1A	74743582	74745508
chr1A	75255435	75256295
chr1A	75711214	75714543
chr1A	75715901	75722755
chr1A	76022842	76031681
chr1A	76486217	76492077
chr1A	76495600	76501257
chr1A	76537361	76539131
chr1A	76728799	76730242
chr1A	76801376	76802020
chr1A	77070564	77072762
chr1A	77074195	77076318
chr1A	77096207	77100193
chr1A	77103902	77107641
chr1A	77264655	77264957
chr1A	78323527	78331348
chr1A	78338820	78339371
chr1A	78543240	78548141
chr1A	78952858	78956138
chr1A	78963462	78964510
chr1A	79107177	79108103
chr1A	79110515	79111468
chr1A	79167267	79169087
chr1A	79689117	79694663
chr1A	79698529	79705107
chr1A	80190207	80195457
chr1A	80282864	80283651
chr1A	80297273	80308817
chr1A	80563325	80566507
chr1A	80618835	80632971
chr1A	80683972	80687009
chr1A	80688597	80690216
chr1A	82079675	82080037
chr1A	82125103	82125636
chr1A	82127357	82129287
chr1A	82517523	82527706
chr1A	82531179	82534245
chr1A	82947703	82952476
chr1A	83822287	83835945
chr1A	84002707	84014259
chr1A	84022445	84024205
chr1A	84275011	84276395
chr1A	84285802	84286827
chr1A	84484185	84484721
chr1A	84621382	84621918
chr1A	84728023	84729767
chr1A	84794075	84794977
chr1A	84795723	84796676
chr1A	84818931	84820079
chr1A	85005607	85006560
chr1A	85029103	85029342
chr1A	85032437	85034746
chr1A	85337375	85338346
chr1A	85344339	85346357
chr1A	85823147	85823737
chr1A	85824518	85827318
chr1A	85901519	85903872
chr1A	86235478	86240173
chr1A	86560549	86567303
chr1A	86607325	86608507
chr1A	86622533	86622789
chr1A	86636708	86637773
chr1A	86639280	86640857
chr1A	86644430	86649058
chr1A	87198333	87200428
chr1A	87210532	87211539
chr1A	88345961	88351613
chr1A	88843603	88860719
chr1A	89213977	89223957
chr1A	89402169	89407525
chr1A	89420679	89423269
chr1A	90106448	90110237
chr1A	90157739	90159253
chr1A	90162001	90163497
chr1A	90760258	90768296
chr1A	91043144	91048307
chr1A	91052159	91058518
chr1A	91059014	91059813
chr1A	91102580	91105202
chr1A	91158566	91162433
chr1A	91174621	91176040
chr1A	91328557	91329579
chr1A	91411090	91413928
chr1A	91416423	91417388
chr1A	91499073	91502229
chr1A	91503071	91505201
chr1A	91590457	91595995
chr1A	91602916	91604777
chr1A	91670915	91672324
chr1A	92564927	92567805
chr1A	92570980	92574355
chr1A	92581063	92581344
chr1A	92611602	92621290
chr1A	93051052	93052358
chr1A	93367123	93367842
chr1A	93394254	93397347
chr1A	93397707	93400910
chr1A	93401939	93403931
chr1A	93693869	93698186
chr1A	94101384	94106313
chr1A	94109991	94113883
chr1A	94245397	94249020
chr1A	94579684	94579917
chr1A	94580982	94581629
chr1A	94664426	94664784
chr1A	94664914	94665147
chr1A	94677533	94679149
chr1A	94763255	94764608
chr1A	94773499	94773816
chr1A	94774998	94775720
chr1A	94784308	94784794
chr1A	94797483	94797796
chr1A	95048529	95049419
chr1A	95059109	95062846
chr1A	95183415	95185447
chr1A	95311687	95315467
chr1A	95528061	95528951
chr1A	95820672	95825974
chr1A	95848268	95853474
chr1A	95855104	95860805
chr1A	96359784	96362176
chr1A	96364461	96365555
chr1A	96423242	96423996
chr1A	96438098	96440389
chr1A	96446461	96447163
chr1A	96449469	96451247
chr1A	96453298	96454882
chr1A	96462667	96465478
chr1A	96470434	96473287
chr1A	96475882	96477738
chr1A	96480553	96489239
chr1A	96747342	96748040
chr1A	97162370	97163349
chr1A	97261641	97261922
chr1A	97644068	97646738
chr1A	97792809	97793855
chr1A	97802665	97806587
chr1A	97808049	97809890
chr1A	97921095	97924345
chr1A	97935877	97940054
chr1A	97952310	97954682
chr1A	97954954	97957149
chr1A	97962759	97964307
chr1A	98019613	98021587
chr1A	98021714	98022699
chr1A	98023135	98023809
chr1A	98228600	98236724
chr1A	98242810	98247584
chr1A	98584808	98591571
chr1A	99001556	99009762
chr1A	99014327	99017947
chr1A	99018629	99019374
chr1A	99071111	99071878
chr1A	99138993	99139957
chr1A	99148751	99149625
chr1A	99292638	99293552
chr1A	99319276	99320394
chr1A	99340046	99340591
chr1A	99642032	99642292
chr1A	99657553	99659873
chr1A	99698129	99701825
chr1A	99725428	99726976
chr1A	99748701	99749813
chr1A	99868032	99871106
chr1A	99903693	99906671
chr1A	100002230	100003742
chr1A	100039055	100040673
chr1A	100099881	100104491
chr1A	100266490	100266840
chr1A	100267368	100272665
chr1A	100289735	100291127
chr1A	100292380	100297160
chr1A	100373187	100393199
chr1A	100409496	100415749
chr1A	100417892	100418981
chr1A	100418788	100418988
chr1A	100546611	100547024
chr1A	101320960	101323875
chr1A	101335178	101335645
chr1A	101377487	101382009
chr1A	101764234	101767627
chr1A	102164806	102170320
chr1A	102359761	102364820
chr1A	102366813	102370416
chr1A	102372261	102375018
chr1A	103312099	103326051
chr1A	103632010	103636401
chr1A	104208144	104220006
chr1A	104221951	104222899
chr1A	104225700	104229837
chr1A	104377811	104379455
chr1A	104432789	104433352
chr1A	104437625	104438334
chr1A	104578971	104581669
chr1A	104583160	104590321
chr1A	104920090	104922246
chr1A	104931396	104936457
chr1A	104937819	104949622
chr1A	105302520	105304648
chr1A	105886198	105886989
chr1A	105903502	105906285
chr1A	106217006	106217869
chr1A	106219624	106230524
chr1A	107094016	107096184
chr1A	107100993	107106880
chr1A	107107556	107110090
chr1A	107232197	107232940
chr1A	107466630	107481728
chr1A	107484403	107485682
chr1A	107646362	107648338
chr1A	107777232	107778839
chr1A	107937215	107937766
chr1A	108070762	108074333
chr1A	108077333	108080104
chr1A	108163469	108174706
chr1A	108442783	108443603
chr1A	108689335	108691279
chr1A	108692796	108697526
chr1A	108760477	108766463
chr1A	108770384	108774302
chr1A	108774676	108775683
chr1A	108779234	108781156
chr1A	108798141	108800077
chr1A	108919004	108919279
chr1A	108922320	108924252
chr1A	109428845	109429628
chr1A	109573856	109578182
chr1A	109982664	109986523
chr1A	110073002	110073869
chr1A	110158192	110159022
chr1A	110159926	110160326
chr1A	110279445	110281837
chr1A	110282827	110284323
chr1A	111122742	111133206
chr1A	111150825	111153886
chr1A	111534404	111538208
chr1A	112028291	112029174
chr1A	112036193	112041437
chr1A	112777324	112777672
chr1A	112927811	112928323
chr1A	112935716	112941587
chr1A	112942671	112944251
chr1A	113251478	113252134
chr1A	113538311	113541488
chr1A	113850685	113857777
chr1A	113858216	113861478
chr1A	113877900	113881819
chr1A	113882579	113883439
chr1A	114060700	114062480
chr1A	114544744	114546388
chr1A	114547942	114552217
chr1A	115358762	115362931
chr1A	115364309	115369807
chr1A	115888977	115890171
chr1A	115920754	115932249
chr1A	115939837	115940140
chr1A	115949496	115972182
chr1A	115975863	115978443
chr1A	116694157	116697449
chr1A	117163304	117165504
chr1A	117192094	117193973
chr1A	117194226	117198223
chr1A	117244576	117248021
chr1A	117888457	117890976
chr1A	117907036	117911893
chr1A	117979497	117981685
chr1A	118137557	118138591
chr1A	118503585	118509259
chr1A	118557583	118559476
chr1A	118761484	118767307
chr1A	118809687	118815367
chr1A	118847579	118850473
chr1A	118877092	118877385
chr1A	119043566	119054367
chr1A	119149117	119151788
chr1A	119493603	119496862
chr1A	119703774	119707732
chr1A	119709418	119718402
chr1A	119739620	119740282
chr1A	120002880	120010756
chr1A	120011481	120012555
chr1A	120363998	120365208
chr1A	120374712	120379020
chr1A	121129129	121130160
chr1A	121133429	121136039
chr1A	121567788	121568682
chr1A	121740285	121745880
chr1A	121880232	121881650
chr1A	122500073	122500731
chr1A	123549161	123552628
chr1A	123552707	123555037
chr1A	124011291	124011803
chr1A	124013826	124014422
chr1A	124180830	124181682
chr1A	124189349	124190296
chr1A	124189801	124190159
chr1A	124202899	124203739
chr1A	124479419	124482262
chr1A	124786564	124787429
chr1A	124886307	124891820
chr1A	124896096	124897742
chr1A	125109058	125110590
chr1A	125146856	125147890
chr1A	125150544	125151764
chr1A	125154663	125156057
chr1A	126511799	126516210
chr1A	126853151	126854907
chr1A	126856106	126858513
chr1A	127075249	127077643
chr1A	127081744	127086586
chr1A	127091555	127092792
chr1A	127352997	127355525
chr1A	127756816	127760790
chr1A	127831992	127833434
chr1A	128634284	128634541
chr1A	129003620	129005020
chr1A	129723933	129724205
chr1A	130149211	130150722
chr1A	130349782	130350697
chr1A	130909526	130912944
chr1A	131520442	131521683
chr1A	131964281	131971412
chr1A	132133917	132135498
chr1A	132264369	132274817
chr1A	132414477	132416648
chr1A	132481070	132485645
chr1A	132783907	132791172
chr1A	132795865	132797430
chr1A	132798226	132799173
chr1A	133126480	133126890
chr1A	133155344	133156447
chr1A	133160120	133162594
chr1A	133164482	133166640
chr1A	133171060	133173941
chr1A	133412497	133418083
chr1A	133514024	133518080
chr1A	134000616	134003066
chr1A	134943548	134949310
chr1A	134956995	134963808
chr1A	135182594	135183536
chr1A	135507797	135508081
chr1A	135509433	135523753
chr1A	135966918	135968561
chr1A	135967056	135968492
chr1A	135968986	135971608
chr1A	136923917	136959404
chr1A	137231945	137234925
chr1A	137405754	137407677
chr1A	137411359	137412518
chr1A	138225759	138228845
chr1A	139553024	139554372
chr1A	139558176	139561191
chr1A	139637058	139641051
chr1A	140961020	140962582
chr1A	141433210	141437486
chr1A	142101618	142101830
chr1A	142887336	142888649
chr1A	143276250	143278888
chr1A	143377562	143377964
chr1A	143378956	143379553
chr1A	143810234	143819494
chr1A	144552721	144553014
chr1A	144559153	144559437
chr1A	145371291	145380695
chr1A	145876666	145877186
chr1A	145988761	145989572
chr1A	146630225	146631599
chr1A	146944702	146946619
chr1A	146947793	146952502
chr1A	146958998	146959708
chr1A	147353585	147356881
chr1A	147674907	147682551
chr1A	147690055	147690720
chr1A	147727376	147728849
chr1A	148267325	148270879
chr1A	148609016	148610836
chr1A	148744815	148745881
chr1A	148953858	148959299
chr1A	149352497	149355340
chr1A	149510430	149514777
chr1A	149864848	149874041
chr1A	150006810	150007658
chr1A	150450040	150456925
chr1A	150860632	150861162
chr1A	150890875	150894911
chr1A	150899761	150902039
chr1A	151351543	151352593
chr1A	151771194	151777049
chr1A	151873124	151877407
chr1A	152407743	152434315
chr1A	152462851	152463622
chr1A	152713891	152714301
chr1A	153337577	153339299
chr1A	153581109	153586411
chr1A	154008010	154015098
chr1A	154075853	154100902
chr1A	154076729	154077174
chr1A	154077351	154077658
chr1A	154574688	154577238
chr1A	154699585	154701760
chr1A	155068657	155077294
chr1A	155138718	155139587
chr1A	155143534	155144069
chr1A	155692476	155696843
chr1A	155806645	155808250
chr1A	155841100	155858848
chr1A	156593825	156594201
chr1A	157312144	157316818
chr1A	157348514	157351439
chr1A	157511916	157512543
chr1A	157829169	157834869
chr1A	157963122	157963466
chr1A	158492988	158493987
chr1A	159517111	159528052
chr1A	161671207	161671752
chr1A	163382278	163383900
chr1A	163392936	163397226
chr1A	164457541	164469178
chr1A	165172837	165179858
chr1A	166315880	166322205
chr1A	167150411	167152570
chr1A	167800422	167802147
chr1A	167803188	167804801
chr1A	168260719	168261523
chr1A	168443692	168444026
chr1A	168444938	168445657
chr1A	168447538	168447969
chr1A	168449054	168449275
chr1A	168449377	168449508
chr1A	168451321	168451533
chr1A	168548237	168553052
chr1A	168554707	168590020
chr1A	169644019	169653927
chr1A	171007151	171034407
chr1A	171453940	171469805
chr1A	171893005	171893388
chr1A	172185057	172193679
chr1A	173960912	173978700
chr1A	174435668	174436685
chr1A	175173616	175178831
chr1A	176449614	176461993
chr1A	177380837	177382928
chr1A	177432274	177432799
chr1A	177465418	177472573
chr1A	177483768	177485204
chr1A	179430133	179431032
chr1A	179531380	179533050
chr1A	179533597	179534082
chr1A	179535851	179537120
chr1A	180414769	180415224
chr1A	181753909	181778093
chr1A	181969322	181969719
chr1A	182068831	182176388
chr1A	184934531	184935439
chr1A	185117192	185118673
chr1A	185141618	185146174
chr1A	186211842	186213589
chr1A	186717495	186718766
chr1A	186989070	186995992
chr1A	188132649	188151653
chr1A	188140665	188140934
chr1A	189710004	189722289
chr1A	189958502	189964881
chr1A	191856080	191862468
chr1A	193517450	193517968
chr1A	197091564	197138407
chr1A	200578386	200579212
chr1A	201744218	201747125
chr1A	201753131	201753412
chr1A	201853876	201865409
chr1A	202072942	202101802
chr1A	204318642	204320100
chr1A	204826245	204828308
chr1A	205224199	205224771
chr1A	206202068	206202968
chr1A	206792880	206805344
chr1A	207975944	207980970
chr1A	208209945	208215706
chr1A	208705980	208711090
chr1A	208725043	208726336
chr1A	208881364	208913376
chr1A	209354063	209362809
chr1A	212017043	212018086
chr1A	212018507	212019816
chr1A	212022077	212023449
chr1A	213253480	213255701
chr1A	213902924	213933580
chr1A	215664561	215664827
chr1A	216415184	216456663
chr1A	217610556	217613632
chr1A	218214942	218219934
chr1A	218305543	218309046
chr1A	218522887	218529039
chr1A	219381070	219386762
chr1A	219894633	219900474
chr1A	220176307	220176642
chr1A	221695822	221707703
chr1A	221708758	221709504
chr1A	222347654	222369665
chr1A	223443944	223444462
chr1A	223826570	223828177
chr1A	223938246	223948863
chr1A	224802450	224826981
chr1A	225508264	225516837
chr1A	227257608	227268535
chr1A	229169225	229171150
chr1A	230132974	230165523
chr1A	230469265	230472558
chr1A	232067250	232074647
chr1A	232086519	232105286
chr1A	232333397	232344047
chr1A	232606265	232618334
chr1A	233920989	233925051
chr1A	234151527	234152513
chr1A	234158354	234158566
chr1A	234210267	234257818
chr1A	234796415	234799414
chr1A	234806654	234816277
chr1A	235652209	235688637
chr1A	236715923	236721117
chr1A	237327926	237329898
chr1A	237509849	237519980
chr1A	237742797	237744215
chr1A	237744733	237746115
chr1A	238075954	238076241
chr1A	238106169	238106639
chr1A	238107966	238108343
chr1A	238108388	238108744
chr1A	238153351	238153728
chr1A	238153773	238154129
chr1A	238648255	238649170
chr1A	238656184	238670642
chr1A	238673104	238673667
chr1A	238680220	238690256
chr1A	238869848	238870506
chr1A	238999968	239002247
chr1A	239100007	239101491
chr1A	239103017	239105291
chr1A	239889972	239902813
chr1A	239905834	239906778
chr1A	241168382	241170717
chr1A	241313001	241320934
chr1A	241377201	241377560
chr1A	241677733	241679446
chr1A	241983247	241984668
chr1A	241984883	241986586
chr1A	241993266	242012443
chr1A	242779692	242804571
chr1A	243160798	243162917
chr1A	243619641	243624532
chr1A	243862575	243866118
chr1A	244500835	244503810
chr1A	244507894	244510602
chr1A	245115482	245117356
chr1A	245518808	245526807
chr1A	245527888	245536646
chr1A	246127802	246129721
chr1A	246690466	246692935
chr1A	247312234	247347158
chr1A	248422181	248426947
chr1A	248429233	248435357
chr1A	248612115	248613777
chr1A	248614130	248616856
chr1A	248877940	248881446
chr1A	249043666	249056801
chr1A	249146815	249148296
chr1A	250087771	250090962
chr1A	250193068	250198141
chr1A	250201833	250202786
chr1A	250442543	250444421
chr1A	250526402	250528063
chr1A	250550882	250554036
chr1A	251009052	251018375
chr1A	251219979	251221057
chr1A	251334805	251341487
chr1A	251341949	251347039
chr1A	251372382	251375090
chr1A	251376343	251377731
chr1A	251531995	251532820
chr1A	251562131	251563966
chr1A	251691125	251692365
chr1A	251936266	251937029
chr1A	252282190	252286000
chr1A	252321626	252322000
chr1A	252322958	252324295
chr1A	252495576	252495944
chr1A	252502438	252518131
chr1A	252509644	252511052
chr1A	252622734	252628173
chr1A	252772215	252773564
chr1A	252824849	252828691
chr1A	253014156	253017193
chr1A	253371507	253372209
chr1A	253378835	253384110
chr1A	253720511	253721898
chr1A	253728009	253731690
chr1A	254183195	254188522
chr1A	254350419	254352021
chr1A	254375461	254382836
chr1A	254384161	254386329
chr1A	254993201	254995310
chr1A	254996207	254996671
chr1A	255203431	255205326
chr1A	255472333	255472995
chr1A	255479114	255487802
chr1A	255700903	255701538
chr1A	255747170	255748035
chr1A	255872277	255874488
chr1A	255898389	255900004
chr1A	256026883	256027134
chr1A	256027145	256027264
chr1A	256027287	256027403
chr1A	256027528	256027650
chr1A	256376564	256380063
chr1A	256712470	256718451
chr1A	256810440	256816731
chr1A	256819354	256822493
chr1A	256823778	256827699
chr1A	256920041	256928881
chr1A	256964466	256967877
chr1A	256984240	256985339
chr1A	257415390	257419449
chr1A	257551896	257558340
chr1A	257560247	257561236
chr1A	257565003	257566439
chr1A	257573126	257574803
chr1A	257960004	257969213
chr1A	257987100	257987438
chr1A	258157132	258162331
chr1A	258179945	258181512
chr1A	258738300	258740355
chr1A	258745539	258748892
chr1A	258857885	258862801
chr1A	258871019	258881397
chr1A	259049417	259051159
chr1A	259052549	259066009
chr1A	259069861	259073887
chr1A	259892863	259893126
chr1A	259994735	259997663
chr1A	260834119	260835657
chr1A	260836990	260839901
chr1A	260840704	260841039
chr1A	260841893	260842318
chr1A	260842565	260842903
chr1A	261130895	261136858
chr1A	261247313	261250015
chr1A	261816863	261825975
chr1A	262009577	262013731
chr1A	262290121	262291053
chr1A	262819216	262841641
chr1A	262944430	262947823
chr1A	263957445	263957835
chr1A	264213902	264217780
chr1A	265021906	265026255
chr1A	265032988	265041584
chr1A	265645704	265650501
chr1A	266886083	266886838
chr1A	267141996	267145869
chr1A	267146756	267155550
chr1A	267169657	267171891
chr1A	267177939	267181043
chr1A	267347703	267352109
chr1A	267354284	267356227
chr1A	267794675	267802582
chr1A	267882516	267883117
chr1A	268122219	268123732
chr1A	268385375	268392359
chr1A	268914898	268929380
chr1A	268932777	268936646
chr1A	269567708	269575415
chr1A	269579982	269582738
chr1A	269994268	270007910
chr1A	270717656	270719747
chr1A	271619747	271621923
chr1A	271883023	271891418
chr1A	272205326	272208972
chr1A	272611172	272613645
chr1A	272983850	272985600
chr1A	273605105	273605899
chr1A	274108570	274109883
chr1A	274781651	274782385
chr1A	275764472	275765617
chr1A	276257699	276258255
chr1A	276323725	276325756
chr1A	276569481	276572247
chr1A	276802517	276805534
chr1A	276862985	276864470
chr1A	276968000	276972065
chr1A	277076335	277078034
chr1A	277629409	277640907
chr1A	278141903	278145724
chr1A	278507749	278508126
chr1A	278508127	278508621
chr1A	278521117	278521581
chr1A	278522195	278522386
chr1A	278527011	278527487
chr1A	278527787	278532773
chr1A	278533300	278533572
chr1A	278538404	278538858
chr1A	279733261	279742276
chr1A	279824918	279830998
chr1A	279903659	279908492
chr1A	280273409	280276100
chr1A	280603599	280604144
chr1A	280615436	280615858
chr1A	281368159	281368410
chr1A	281650088	281650555
chr1A	281656642	281659470
chr1A	281887755	281894730
chr1A	282545308	282551200
chr1A	282552983	282554713
chr1A	282695207	282702220
chr1A	283842897	283859559
chr1A	284143769	284151341
chr1A	284320491	284322241
chr1A	284336841	284337272
chr1A	284901828	284905908
chr1A	284912392	284913734
chr1A	285354016	285355811
chr1A	285980870	285986701
chr1A	286006538	286010392
chr1A	286915760	286916578
chr1A	286918180	286918564
chr1A	287040075	287040320
chr1A	287313664	287315907
chr1A	287542005	287544201
chr1A	287681882	287684692
chr1A	287686614	287688797
chr1A	287689455	287690114
chr1A	287691831	287702075
chr1A	288510775	288520791
chr1A	288862057	288869741
chr1A	289329903	289332793
chr1A	289334317	289346216
chr1A	289346773	289351580
chr1A	289630792	289633845
chr1A	290123284	290127425
chr1A	290198960	290201733
chr1A	290202392	290204903
chr1A	290336474	290337797
chr1A	290345893	290349511
chr1A	290410469	290411062
chr1A	290549737	290551676
chr1A	290554514	290555958
chr1A	290557294	290558542
chr1A	290956007	290956567
chr1A	291242184	291245847
chr1A	291248756	291256208
chr1A	291564726	291565838
chr1A	291974554	291975520
chr1A	292019877	292022375
chr1A	292077106	292077622
chr1A	292078418	292089558
chr1A	292523917	292527297
chr1A	292745254	292746177
chr1A	292757858	292778942
chr1A	292879106	292881737
chr1A	293246002	293247141
chr1A	293708039	293722466
chr1A	293728801	293730405
chr1A	293731111	293738149
chr1A	294039008	294042106
chr1A	295022534	295022968
chr1A	295228401	295232736
chr1A	295458809	295464212
chr1A	295466049	295466924
chr1A	295585163	295589034
chr1A	296204792	296210638
chr1A	296212311	296215426
chr1A	296237951	296242979
chr1A	297377107	297380752
chr1A	297697074	297700706
chr1A	297745177	297750927
chr1A	297872248	297874838
chr1A	297883086	297884879
chr1A	297885172	297885423
chr1A	297885575	297885691
chr1A	298034053	298037445
chr1A	298105927	298106971
chr1A	298109884	298115625
chr1A	298152588	298154670
chr1A	298557787	298566661
chr1A	298602114	298610931
chr1A	298613620	298615553
chr1A	298621356	298621844
chr1A	298635816	298636609
chr1A	298646085	298646780
chr1A	298725244	298725951
chr1A	299103405	299106055
chr1A	299267975	299268403
chr1A	299425280	299425957
chr1A	299540593	299541384
chr1A	299543000	299543506
chr1A	299624841	299657412
chr1A	299719197	299719790
chr1A	300003984	300004745
chr1A	300100831	300102497
chr1A	300105516	300106916
chr1A	300107108	300111709
chr1A	300116122	300116981
chr1A	300395636	300396097
chr1A	300567550	300568122
chr1A	300577008	300577529
chr1A	300672635	300673168
chr1A	300723876	300724628
chr1A	300856846	300860073
chr1A	300927065	300927679
chr1A	300944088	300944609
chr1A	301128325	301134041
chr1A	301158247	301162381
chr1A	301197010	301199910
chr1A	301629967	301631797
chr1A	301773059	301775548
chr1A	301776543	301779673
chr1A	301781403	301783422
chr1A	301857789	301864276
chr1A	301894161	301894744
chr1A	301896009	301899093
chr1A	302195805	302198029
chr1A	302198387	302200662
chr1A	302628831	302639166
chr1A	302897983	302906773
chr1A	302912219	302913447
chr1A	302957961	302959148
chr1A	303728090	303729971
chr1A	303849688	303851939
chr1A	303853730	303858348
chr1A	304030516	304036374
chr1A	304037376	304046818
chr1A	304996060	304998794
chr1A	305004105	305006364
chr1A	305327777	305329039
chr1A	305333691	305336059
chr1A	305364279	305367856
chr1A	305606466	305608052
chr1A	306107034	306114899
chr1A	306118212	306120260
chr1A	306149768	306150941
chr1A	306550505	306553216
chr1A	306639466	306643655
chr1A	306684328	306684652
chr1A	307033760	307040626
chr1A	307043547	307044212
chr1A	307060256	307061927
chr1A	307485636	307486505
chr1A	307700874	307707523
chr1A	307735535	307736499
chr1A	308202889	308210789
chr1A	308245586	308246137
chr1A	308351312	308353072
chr1A	308570001	308571161
chr1A	308571543	308576159
chr1A	308786782	308787045
chr1A	308804882	308806552
chr1A	308811132	308811410
chr1A	308812891	308816071
chr1A	308949711	308953067
chr1A	308954651	308956183
chr1A	309401615	309403447
chr1A	309457817	309462696
chr1A	309740367	309741639
chr1A	309743083	309758319
chr1A	309789658	309791532
chr1A	309910012	309913118
chr1A	310130020	310254656
chr1A	311059509	311060627
chr1A	311525112	311526359
chr1A	311771378	311771641
chr1A	311806706	311808758
chr1A	311812619	311816370
chr1A	311846927	311852934
chr1A	312160211	312161238
chr1A	312583634	312585896
chr1A	312584969	312607067
chr1A	312772607	312777161
chr1A	313006783	313007070
chr1A	313161875	313162132
chr1A	313478337	313478911
chr1A	313487341	313487574
chr1A	313489398	313491513
chr1A	313590610	313592112
chr1A	313738708	313751749
chr1A	313744380	313745241
chr1A	313903961	313912450
chr1A	314428432	314432118
chr1A	314491807	314494505
chr1A	314511696	314513045
chr1A	314620738	314623899
chr1A	315061895	315062158
chr1A	315834508	315839419
chr1A	316893342	316894706
chr1A	317811200	317814470
chr1A	319077926	319078729
chr1A	319080108	319087422
chr1A	319320087	319321212
chr1A	319445957	319447498
chr1A	319734016	319734649
chr1A	319887864	319889390
chr1A	320222692	320225119
chr1A	320334614	320338168
chr1A	320479991	320494964
chr1A	320891334	320895452
chr1A	321110528	321114488
chr1A	321228079	321228991
chr1A	321395089	321398811
chr1A	321402669	321412297
chr1A	321875919	321880451
chr1A	321882987	321887998
chr1A	322572480	322577099
chr1A	323188610	323190548
chr1A	323191599	323192726
chr1A	323204777	323205142
chr1A	323286106	323286912
chr1A	323406575	323407235
chr1A	323642183	323645469
chr1A	323894492	323894761
chr1A	323895149	323895469
chr1A	323961240	323961536
chr1A	324490259	324490897
chr1A	324494559	324498360
chr1A	324500509	324500943
chr1A	324609923	324619731
chr1A	324623321	324623680
chr1A	324856932	324862306
chr1A	325032422	325033066
chr1A	325037080	325039704
chr1A	325040004	325049119
chr1A	325050068	325054325
chr1A	325782153	325784509
chr1A	326208123	326213785
chr1A	326216040	326216641
chr1A	326217184	326217907
chr1A	327005318	327014619
chr1A	327012874	327013289
chr1A	327015129	327017953
chr1A	327271369	327271863
chr1A	327278506	327278844
chr1A	327382922	327383346
chr1A	327526022	327528742
chr1A	327529292	327531149
chr1A	327531721	327537566
chr1A	327712545	327713477
chr1A	328125255	328125624
chr1A	328244901	328253568
chr1A	328254251	328257579
chr1A	328714093	328716713
chr1A	328840867	328842296
chr1A	329247136	329248641
chr1A	330082980	330086039
chr1A	330087782	330088366
chr1A	330686956	330688188
chr1A	330766325	330771381
chr1A	331233539	331237029
chr1A	331269434	331273212
chr1A	331318266	331323288
chr1A	331517342	331518917
chr1A	332044495	332047279
chr1A	332382634	332384185
chr1A	333135045	333139201
chr1A	333498436	333500118
chr1A	333525478	333528820
chr1A	333536003	333553122
chr1A	333613545	333627224
chr1A	333868912	333886212
chr1A	333913350	333914042
chr1A	333919102	333921927
chr1A	334074389	334075924
chr1A	334200852	334205193
chr1A	334446661	334448697
chr1A	334449653	334452553
chr1A	335012543	335034370
chr1A	335115860	335116228
chr1A	335542106	335543221
chr1A	335545569	335546567
chr1A	335549915	335551328
chr1A	335826038	335828882
chr1A	335830902	335831552
chr1A	335831553	335836094
chr1A	336213825	336214565
chr1A	336237905	336240227
chr1A	336461545	336461958
chr1A	336476094	336476840
chr1A	336607520	336611125
chr1A	337007454	337016960
chr1A	337150194	337152229
chr1A	337300913	337301823
chr1A	337629038	337629826
chr1A	337654251	337655149
chr1A	337655620	337656573
chr1A	337657719	337658573
chr1A	337677617	337678485
chr1A	337703251	337704179
chr1A	337776142	337776922
chr1A	337781454	337781669
chr1A	337947887	337949169
chr1A	337981705	337987755
chr1A	338130611	338131079
chr1A	338214804	338217071
chr1A	338581948	338588145
chr1A	338588844	338590787
chr1A	338593253	338596125
chr1A	338600466	338600819
chr1A	338833140	338836388
chr1A	339098086	339099014
chr1A	339483296	339484492
chr1A	339914075	339915730
chr1A	340010942	340014592
chr1A	340071989	340072312
chr1A	340249645	340249842
chr1A	340409568	340411298
chr1A	340426269	340428701
chr1A	341015456	341017571
chr1A	341867740	341871937
chr1A	341872370	341873765
chr1A	342379980	342384645
chr1A	342387353	342391664
chr1A	342391924	342393474
chr1A	342433885	342435083
chr1A	342596335	342597058
chr1A	342875131	342878854
chr1A	343390179	343394908
chr1A	343395614	343397180
chr1A	343419126	343424719
chr1A	343616053	343618181
chr1A	343618475	343621756
chr1A	343673967	343676446
chr1A	343681480	343685742
chr1A	344183731	344186157
chr1A	344189326	344189787
chr1A	344290280	344294594
chr1A	344470839	344472679
chr1A	344480444	344488289
chr1A	345108587	345116464
chr1A	345168181	345171186
chr1A	345303681	345304454
chr1A	345305902	345306243
chr1A	345308637	345310177
chr1A	345783702	345786481
chr1A	345788051	345790004
chr1A	345790968	345792849
chr1A	346445756	346449695
chr1A	346681510	346682349
chr1A	347320199	347322090
chr1A	347322425	347324298
chr1A	347417439	347418136
chr1A	347593048	347593677
chr1A	347619083	347621565
chr1A	347634228	347635793
chr1A	347640600	347646860
chr1A	347918290	347920810
chr1A	347922445	347923080
chr1A	347923908	347927115
chr1A	348398667	348400619
chr1A	348689891	348698082
chr1A	348717417	348721632
chr1A	348848703	348851199
chr1A	349358465	349360851
chr1A	349997939	350018147
chr1A	350395750	350401039
chr1A	350749459	350751974
chr1A	350753898	350762907
chr1A	351211684	351212265
chr1A	351340564	351341519
chr1A	351344398	351344970
chr1A	351345247	351345655
chr1A	351349503	351350709
chr1A	351475258	351476062
chr1A	351596076	351596681
chr1A	351604602	351608126
chr1A	351856640	351857125
chr1A	351856915	351859473
chr1A	351859663	351863729
chr1A	351878373	351882317
chr1A	351883304	351886061
chr1A	352013037	352016495
chr1A	352137177	352140818
chr1A	352174251	352179849
chr1A	352853002	352861601
chr1A	353253624	353256368
chr1A	353256939	353259934
chr1A	353279864	353280145
chr1A	353626308	353631175
chr1A	353660357	353661166
chr1A	353913730	353916577
chr1A	354189150	354191195
chr1A	354295106	354299626
chr1A	354300755	354302644
chr1A	354304042	354307784
chr1A	354823588	354824724
chr1A	354934937	354937526
chr1A	354938220	354940269
chr1A	354943779	354948342
chr1A	354950281	354955707
chr1A	355025764	355026950
chr1A	355320902	355324840
chr1A	355326460	355328812
chr1A	355330163	355334012
chr1A	355336160	355338581
chr1A	355342906	355344424
chr1A	355345430	355348383
chr1A	355624317	355627850
chr1A	355629543	355631288
chr1A	355714594	355716553
chr1A	355718355	355718861
chr1A	355720724	355722631
chr1A	355730633	355735246
chr1A	356390021	356392519
chr1A	356428085	356430445
chr1A	356471409	356473997
chr1A	356474515	356475949
chr1A	357062470	357064530
chr1A	357065323	357077236
chr1A	357121337	357123888
chr1A	357415086	357418152
chr1A	357763300	357781311
chr1A	357785911	357786153
chr1A	357789186	357790502
chr1A	358151459	358152398
chr1A	358174992	358175870
chr1A	358176660	358179398
chr1A	358761791	358771740
chr1A	358922929	358923578
chr1A	359191690	359192088
chr1A	359228992	359245552
chr1A	359689498	359690559
[truncated: 108,790 more rows]
