# Supplementary material for: Integrating genomic resources to present full gene and putative promoter capture probe sets for bread wheat
Source: Gigascience. 2019 Jan 31;8(4):giz018. doi: 10.1093/gigascience/giz018 (PMC6461119; doi:10.1093/gigascience/giz018)
Supplement: Supplemental Files [file giz018_supplemental_files.zip › Prom-capture-HC+5UTR-targets.bed]

chr1A	57768	60768
chr1A	68095	71095
chr1A	102607	105607
chr1A	119263	122263
chr1A	153559	156559
chr1A	155734	158734
chr1A	168969	171969
chr1A	179552	182552
chr1A	240807	243807
chr1A	269957	272957
chr1A	278247	281247
chr1A	285697	288697
chr1A	295266	298266
chr1A	303347	306347
chr1A	324099	327099
chr1A	335465	338465
chr1A	401455	404455
chr1A	1142469	1145469
chr1A	1161591	1164591
chr1A	1166738	1169738
chr1A	1168556	1171556
chr1A	1186779	1189779
chr1A	1211745	1214745
chr1A	1228339	1231339
chr1A	1236960	1239960
chr1A	1312469	1315469
chr1A	1347324	1350324
chr1A	1566220	1569220
chr1A	1655115	1658115
chr1A	1666949	1669949
chr1A	1697603	1700603
chr1A	1719421	1722421
chr1A	1790119	1793119
chr1A	2162452	2165452
chr1A	2184482	2187482
chr1A	2235819	2238819
chr1A	2289980	2292980
chr1A	2378143	2381143
chr1A	2389500	2392500
chr1A	2440248	2443248
chr1A	2473369	2476369
chr1A	2539958	2542958
chr1A	2548647	2551647
chr1A	2646820	2649820
chr1A	2665910	2668910
chr1A	2842877	2845877
chr1A	2845859	2848859
chr1A	2932676	2935676
chr1A	2940044	2943044
chr1A	2973187	2976187
chr1A	2980121	2983121
chr1A	2980629	2983629
chr1A	3011341	3014341
chr1A	3115199	3118199
chr1A	3120436	3123436
chr1A	3261305	3264305
chr1A	3375984	3378984
chr1A	3390808	3393808
chr1A	3445138	3448138
chr1A	3453772	3456772
chr1A	3464581	3467581
chr1A	3490814	3493814
chr1A	3502929	3505929
chr1A	3531796	3534796
chr1A	3581502	3584502
chr1A	3612510	3615510
chr1A	3617379	3620379
chr1A	3656378	3659378
chr1A	3670050	3673050
chr1A	3678612	3681612
chr1A	3699965	3702965
chr1A	3774618	3777618
chr1A	3846150	3849150
chr1A	4031339	4034339
chr1A	4043758	4046758
chr1A	4047290	4050290
chr1A	4051167	4054167
chr1A	4052742	4055742
chr1A	4061197	4064197
chr1A	4202588	4205588
chr1A	4495769	4498769
chr1A	4502405	4505405
chr1A	4547923	4550923
chr1A	4802373	4805373
chr1A	4809529	4812529
chr1A	5028289	5031289
chr1A	5130408	5133408
chr1A	5152185	5155185
chr1A	5231610	5234610
chr1A	5489119	5492119
chr1A	5497172	5500172
chr1A	5498650	5501650
chr1A	5504981	5507981
chr1A	5649046	5652046
chr1A	5869427	5872427
chr1A	6010891	6013891
chr1A	6022436	6025436
chr1A	6071023	6074023
chr1A	6150712	6153712
chr1A	6223092	6226092
chr1A	6293835	6296835
chr1A	6315837	6318837
chr1A	6333354	6336354
chr1A	6340304	6343304
chr1A	6422492	6425492
chr1A	6438101	6441101
chr1A	6473852	6476852
chr1A	6499095	6502095
chr1A	6515870	6518870
chr1A	6553457	6556457
chr1A	6564237	6567237
chr1A	6574321	6577321
chr1A	6654383	6657383
chr1A	6763183	6766183
chr1A	6764452	6767452
chr1A	6765555	6768555
chr1A	6772978	6775978
chr1A	6786571	6789571
chr1A	6886141	6889141
chr1A	6902022	6905022
chr1A	6914989	6917989
chr1A	7100431	7103431
chr1A	7108053	7111053
chr1A	7114309	7117309
chr1A	7176341	7179341
chr1A	7183497	7186497
chr1A	7228941	7231941
chr1A	7272827	7275827
chr1A	7275250	7278250
chr1A	7280465	7283465
chr1A	7309700	7312700
chr1A	7313158	7316158
chr1A	7521531	7524531
chr1A	7525447	7528447
chr1A	7534121	7537121
chr1A	7640717	7643717
chr1A	7653067	7656067
chr1A	7668881	7671881
chr1A	7676226	7679226
chr1A	7684641	7687641
chr1A	7697190	7700190
chr1A	7777045	7780045
chr1A	7809031	7812031
chr1A	7828271	7831271
chr1A	7832685	7835685
chr1A	7850766	7853766
chr1A	7954960	7957960
chr1A	7960471	7963471
chr1A	8143528	8146528
chr1A	8158856	8161856
chr1A	8238351	8241351
chr1A	8243733	8246733
chr1A	8245388	8248388
chr1A	8265168	8268168
chr1A	8291808	8294808
chr1A	8293508	8296508
chr1A	8309637	8312637
chr1A	8318695	8321695
chr1A	8325147	8328147
chr1A	8329822	8332822
chr1A	8340038	8343038
chr1A	8632154	8635154
chr1A	8663006	8666006
chr1A	8717515	8720515
chr1A	8730299	8733299
chr1A	9087736	9090736
chr1A	9090204	9093204
chr1A	9103009	9106009
chr1A	9109404	9112404
chr1A	9117143	9120143
chr1A	9123683	9126683
chr1A	9128494	9131494
chr1A	9154359	9157359
chr1A	9192490	9195490
chr1A	9201523	9204523
chr1A	9220666	9223666
chr1A	9235545	9238545
chr1A	9338861	9341861
chr1A	9356968	9359968
chr1A	9357231	9360231
chr1A	9374647	9377647
chr1A	9466873	9469873
chr1A	9474177	9477177
chr1A	9541511	9544511
chr1A	9550796	9553796
chr1A	9551967	9554967
chr1A	9562152	9565152
chr1A	9574181	9577181
chr1A	9582478	9585478
chr1A	9588291	9591291
chr1A	9599713	9602713
chr1A	9643000	9646000
chr1A	9661418	9664418
chr1A	9760052	9763052
chr1A	9770102	9773102
chr1A	9787709	9790709
chr1A	9853921	9856921
chr1A	9937053	9940053
chr1A	9966704	9969704
chr1A	9977714	9980714
chr1A	9982142	9985142
chr1A	10006663	10009663
chr1A	10049382	10052382
chr1A	10054927	10057927
chr1A	10065063	10068063
chr1A	10071312	10074312
chr1A	10073209	10076209
chr1A	10124505	10127505
chr1A	10130632	10133632
chr1A	10133659	10136659
chr1A	10148917	10151917
chr1A	10159405	10162405
chr1A	10170749	10173749
chr1A	10210293	10213293
chr1A	10240556	10243556
chr1A	10423959	10426959
chr1A	10473310	10476310
chr1A	10489956	10492956
chr1A	10493329	10496329
chr1A	10606440	10609440
chr1A	10694702	10697702
chr1A	10707502	10710502
chr1A	10715028	10718028
chr1A	10746846	10749846
chr1A	10971867	10974867
chr1A	11024879	11027879
chr1A	11230570	11233570
chr1A	11238745	11241745
chr1A	11386647	11389647
chr1A	11422065	11425065
chr1A	11422279	11425279
chr1A	11528243	11531243
chr1A	11552764	11555764
chr1A	11562464	11565464
chr1A	11576714	11579714
chr1A	11616236	11619236
chr1A	11643752	11646752
chr1A	11660758	11663758
chr1A	11668703	11671703
chr1A	11730355	11733355
chr1A	11809939	11812939
chr1A	11824123	11827123
chr1A	11892364	11895364
chr1A	12005653	12008653
chr1A	12087718	12090718
chr1A	12094542	12097542
chr1A	12102802	12105802
chr1A	12107358	12110358
chr1A	12127622	12130622
chr1A	12136837	12139837
chr1A	12143491	12146491
chr1A	12160874	12163874
chr1A	12169875	12172875
chr1A	12184863	12187863
chr1A	12209664	12212664
chr1A	12305423	12308423
chr1A	12317074	12320074
chr1A	12353199	12356199
chr1A	12361889	12364889
chr1A	12369419	12372419
chr1A	12404320	12407320
chr1A	12501897	12504897
chr1A	12571420	12574420
chr1A	12589845	12592845
chr1A	12637162	12640162
chr1A	12667534	12670534
chr1A	12682835	12685835
chr1A	12697445	12700445
chr1A	12733898	12736898
chr1A	12794636	12797636
chr1A	12862704	12865704
chr1A	12913066	12916066
chr1A	12916542	12919542
chr1A	13005393	13008393
chr1A	13008850	13011850
chr1A	13080162	13083162
chr1A	13210431	13213431
chr1A	13227021	13230021
chr1A	13254106	13257106
chr1A	13270099	13273099
chr1A	13277353	13280353
chr1A	13280658	13283658
chr1A	13292362	13295362
chr1A	13310907	13313907
chr1A	13345390	13348390
chr1A	13412049	13415049
chr1A	13451280	13454280
chr1A	13453280	13456280
chr1A	13567534	13570534
chr1A	13579071	13582071
chr1A	13661300	13664300
chr1A	13675212	13678212
chr1A	13760850	13763850
chr1A	13770559	13773559
chr1A	13803327	13806327
chr1A	13828461	13831461
chr1A	13857172	13860172
chr1A	13861700	13864700
chr1A	13969894	13972894
chr1A	13977373	13980373
chr1A	14043725	14046725
chr1A	14064309	14067309
chr1A	14076358	14079358
chr1A	14109372	14112372
chr1A	14137742	14140742
chr1A	14144849	14147849
chr1A	14158615	14161615
chr1A	14196862	14199862
chr1A	14255373	14258373
chr1A	14430904	14433904
chr1A	14465963	14468963
chr1A	14502728	14505728
chr1A	14517866	14520866
chr1A	14527380	14530380
chr1A	14547906	14550906
chr1A	14575948	14578948
chr1A	14582912	14585912
chr1A	14593115	14596115
chr1A	14614692	14617692
chr1A	14747581	14750581
chr1A	14790908	14793908
chr1A	14799496	14802496
chr1A	14838886	14841886
chr1A	14857349	14860349
chr1A	14986541	14989541
chr1A	15184553	15187553
chr1A	15188998	15191998
chr1A	15322612	15325612
chr1A	15347422	15350422
chr1A	15428793	15431793
chr1A	15440281	15443281
chr1A	15514651	15517651
chr1A	16036514	16039514
chr1A	16223729	16226729
chr1A	16386521	16389521
chr1A	16405096	16408096
chr1A	16423341	16426341
chr1A	16430376	16433376
chr1A	16445476	16448476
chr1A	16836200	16839200
chr1A	16911918	16914918
chr1A	16924261	16927261
chr1A	16933328	16936328
chr1A	17141193	17144193
chr1A	17237142	17240142
chr1A	17247425	17250425
chr1A	17257211	17260211
chr1A	17867912	17870912
chr1A	18085010	18088010
chr1A	18292816	18295816
chr1A	18308849	18311849
chr1A	18461267	18464267
chr1A	18486023	18489023
chr1A	18493853	18496853
chr1A	18990804	18993804
chr1A	19062368	19065368
chr1A	19889661	19892661
chr1A	19896608	19899608
chr1A	19932704	19935704
chr1A	20029993	20032993
chr1A	20089225	20092225
chr1A	20154626	20157626
chr1A	20177797	20180797
chr1A	20237224	20240224
chr1A	20245144	20248144
chr1A	20370919	20373919
chr1A	20418140	20421140
chr1A	20432538	20435538
chr1A	20840533	20843533
chr1A	20863534	20866534
chr1A	20872501	20875501
chr1A	20879041	20882041
chr1A	20888680	20891680
chr1A	20897493	20900493
chr1A	20913089	20916089
chr1A	20918533	20921533
chr1A	20931482	20934482
chr1A	20933410	20936410
chr1A	20979678	20982678
chr1A	20990207	20993207
chr1A	20996147	20999147
chr1A	21020806	21023806
chr1A	21025280	21028280
chr1A	21032966	21035966
chr1A	21063629	21066629
chr1A	21073646	21076646
chr1A	21074644	21077644
chr1A	21084875	21087875
chr1A	21196467	21199467
chr1A	21278440	21281440
chr1A	21284282	21287282
chr1A	21320329	21323329
chr1A	21404179	21407179
chr1A	21616317	21619317
chr1A	21704669	21707669
chr1A	21713915	21716915
chr1A	21831587	21834587
chr1A	21985954	21988954
chr1A	22046331	22049331
chr1A	22053329	22056329
chr1A	22075882	22078882
chr1A	22270960	22273960
chr1A	22281979	22284979
chr1A	22290553	22293553
chr1A	22289753	22292753
chr1A	22300216	22303216
chr1A	22331422	22334422
chr1A	22340219	22343219
chr1A	22532698	22535698
chr1A	22559344	22562344
chr1A	22615040	22618040
chr1A	22629912	22632912
chr1A	22633133	22636133
chr1A	22655965	22658965
chr1A	22655694	22658694
chr1A	22658984	22661984
chr1A	22753506	22756506
chr1A	22761181	22764181
chr1A	22790257	22793257
chr1A	22789957	22792957
chr1A	22817761	22820761
chr1A	22881236	22884236
chr1A	23008646	23011646
chr1A	23124368	23127368
chr1A	23137674	23140674
chr1A	23217349	23220349
chr1A	23337618	23340618
chr1A	23418851	23421851
chr1A	23814232	23817232
chr1A	23826429	23829429
chr1A	23854728	23857728
chr1A	23968965	23971965
chr1A	24075253	24078253
chr1A	24130699	24133699
chr1A	24244593	24247593
chr1A	24317104	24320104
chr1A	24326043	24329043
chr1A	24329148	24332148
chr1A	24334691	24337691
chr1A	24764592	24767592
chr1A	24939214	24942214
chr1A	24943712	24946712
chr1A	25268891	25271891
chr1A	25484256	25487256
chr1A	25537674	25540674
chr1A	25543472	25546472
chr1A	25679091	25682091
chr1A	25699601	25702601
chr1A	25708162	25711162
chr1A	25789324	25792324
chr1A	25804822	25807822
chr1A	26498968	26501968
chr1A	26961400	26964400
chr1A	26970254	26973254
chr1A	27053812	27056812
chr1A	27136258	27139258
chr1A	27247177	27250177
chr1A	27256416	27259416
chr1A	27317608	27320608
chr1A	27324246	27327246
chr1A	27356979	27359979
chr1A	27396931	27399931
chr1A	27750788	27753788
chr1A	28363562	28366562
chr1A	28608330	28611330
chr1A	28621296	28624296
chr1A	28628097	28631097
chr1A	28706216	28709216
chr1A	28716468	28719468
chr1A	28761374	28764374
chr1A	28800191	28803191
chr1A	29185273	29188273
chr1A	29243216	29246216
chr1A	29278083	29281083
chr1A	29605704	29608704
chr1A	29698320	29701320
chr1A	29785459	29788459
chr1A	29788720	29791720
chr1A	29789452	29792452
chr1A	29794584	29797584
chr1A	29798371	29801371
chr1A	29991438	29994438
chr1A	30115845	30118845
chr1A	30141245	30144245
chr1A	30164924	30167924
chr1A	30177872	30180872
chr1A	30196476	30199476
chr1A	30269800	30272800
chr1A	30294059	30297059
chr1A	30637300	30640300
chr1A	30772112	30775112
chr1A	30786626	30789626
chr1A	30804617	30807617
chr1A	30878179	30881179
chr1A	31031293	31034293
chr1A	31253526	31256526
chr1A	31777184	31780184
chr1A	31892878	31895878
chr1A	31900863	31903863
chr1A	31907345	31910345
chr1A	32082794	32085794
chr1A	32109146	32112146
chr1A	32184118	32187118
chr1A	32258010	32261010
chr1A	32280302	32283302
chr1A	32289286	32292286
chr1A	32300090	32303090
chr1A	32449256	32452256
chr1A	32452469	32455469
chr1A	32475246	32478246
chr1A	32543902	32546902
chr1A	32547428	32550428
chr1A	32888620	32891620
chr1A	32894091	32897091
chr1A	33017173	33020173
chr1A	33228337	33231337
chr1A	33369784	33372784
chr1A	33373973	33376973
chr1A	33374804	33377804
chr1A	33397759	33400759
chr1A	34148603	34151603
chr1A	34160119	34163119
chr1A	34408947	34411947
chr1A	34423461	34426461
chr1A	34532328	34535328
chr1A	34707072	34710072
chr1A	34859574	34862574
chr1A	34875467	34878467
chr1A	34885128	34888128
chr1A	34890701	34893701
chr1A	34939230	34942230
chr1A	35296561	35299561
chr1A	35484005	35487005
chr1A	35489194	35492194
chr1A	35523794	35526794
chr1A	35526837	35529837
chr1A	35530922	35533922
chr1A	35534341	35537341
chr1A	35539807	35542807
chr1A	35542784	35545784
chr1A	35557964	35560964
chr1A	35577497	35580497
chr1A	35929964	35932964
chr1A	35943435	35946435
chr1A	36173659	36176659
chr1A	36170789	36173789
chr1A	36187335	36190335
chr1A	36260215	36263215
chr1A	36269811	36272811
chr1A	36269325	36272325
chr1A	36271082	36274082
chr1A	36279282	36282282
chr1A	36553374	36556374
chr1A	36560050	36563050
chr1A	36603149	36606149
chr1A	36604299	36607299
chr1A	36605873	36608873
chr1A	36611076	36614076
chr1A	36620355	36623355
chr1A	36633417	36636417
chr1A	36762635	36765635
chr1A	36765338	36768338
chr1A	36767394	36770394
chr1A	36769407	36772407
chr1A	36773284	36776284
chr1A	36774373	36777373
chr1A	36792240	36795240
chr1A	36821911	36824911
chr1A	36838018	36841018
chr1A	37437847	37440847
chr1A	37464669	37467669
chr1A	37476560	37479560
chr1A	37503986	37506986
chr1A	37511793	37514793
chr1A	37508298	37511298
chr1A	37621853	37624853
chr1A	38343764	38346764
chr1A	38357265	38360265
chr1A	38367580	38370580
chr1A	38484543	38487543
chr1A	38697172	38700172
chr1A	38709994	38712994
chr1A	38717693	38720693
chr1A	38732540	38735540
chr1A	39356763	39359763
chr1A	39400468	39403468
chr1A	39409027	39412027
chr1A	39636187	39639187
chr1A	39650876	39653876
chr1A	39819853	39822853
chr1A	39871140	39874140
chr1A	39893819	39896819
chr1A	40150798	40153798
chr1A	40278184	40281184
chr1A	40890330	40893330
chr1A	40900209	40903209
chr1A	40912631	40915631
chr1A	40939082	40942082
chr1A	41318768	41321768
chr1A	41339639	41342639
chr1A	41361172	41364172
chr1A	41367360	41370360
chr1A	41369976	41372976
chr1A	41516417	41519417
chr1A	41710135	41713135
chr1A	41738489	41741489
chr1A	41745507	41748507
chr1A	41758420	41761420
chr1A	41827405	41830405
chr1A	41870732	41873732
chr1A	41898965	41901965
chr1A	41904170	41907170
chr1A	41913709	41916709
chr1A	41917117	41920117
chr1A	42110280	42113280
chr1A	42219780	42222780
chr1A	42249783	42252783
chr1A	42279282	42282282
chr1A	42473682	42476682
chr1A	42504283	42507283
chr1A	42543923	42546923
chr1A	42602901	42605901
chr1A	42602917	42605917
chr1A	42641495	42644495
chr1A	42668763	42671763
chr1A	42684184	42687184
chr1A	42693478	42696478
chr1A	42713494	42716494
chr1A	42719347	42722347
chr1A	42886135	42889135
chr1A	43270537	43273537
chr1A	43391155	43394155
chr1A	44364552	44367552
chr1A	44369833	44372833
chr1A	44406931	44409931
chr1A	44406118	44409118
chr1A	45105918	45108918
chr1A	45497411	45500411
chr1A	45502738	45505738
chr1A	45541122	45544122
chr1A	45792233	45795233
chr1A	45857022	45860022
chr1A	46201413	46204413
chr1A	46257147	46260147
chr1A	46295391	46298391
chr1A	46309369	46312369
chr1A	46439846	46442846
chr1A	47193323	47196323
chr1A	47206696	47209696
chr1A	47210960	47213960
chr1A	47213447	47216447
chr1A	47377105	47380105
chr1A	47578617	47581617
chr1A	47798404	47801404
chr1A	47805233	47808233
chr1A	47825763	47828763
chr1A	48574198	48577198
chr1A	48593183	48596183
chr1A	48706087	48709087
chr1A	48729187	48732187
chr1A	48769174	48772174
chr1A	48781789	48784789
chr1A	48964016	48967016
chr1A	48977574	48980574
chr1A	48992388	48995388
chr1A	48998728	49001728
chr1A	49094654	49097654
chr1A	49102221	49105221
chr1A	49147676	49150676
chr1A	49243482	49246482
chr1A	49246229	49249229
chr1A	49252260	49255260
chr1A	49267412	49270412
chr1A	49291371	49294371
chr1A	49303054	49306054
chr1A	49344779	49347779
chr1A	49353113	49356113
chr1A	49354130	49357130
chr1A	49359360	49362360
chr1A	49366134	49369134
chr1A	49486864	49489864
chr1A	49517345	49520345
chr1A	49534943	49537943
chr1A	49896707	49899707
chr1A	49960462	49963462
chr1A	49965321	49968321
chr1A	49972379	49975379
chr1A	50509541	50512541
chr1A	50539079	50542079
chr1A	50630948	50633948
chr1A	50840064	50843064
chr1A	50844054	50847054
chr1A	51698153	51701153
chr1A	52059035	52062035
chr1A	52226483	52229483
chr1A	52237180	52240180
chr1A	52452054	52455054
chr1A	52469905	52472905
chr1A	52519645	52522645
chr1A	52538952	52541952
chr1A	52561401	52564401
chr1A	53020427	53023427
chr1A	53036476	53039476
chr1A	53188477	53191477
chr1A	53434322	53437322
chr1A	53456049	53459049
chr1A	53469750	53472750
chr1A	53507398	53510398
chr1A	53672437	53675437
chr1A	53682607	53685607
chr1A	53848184	53851184
chr1A	53863110	53866110
chr1A	53909378	53912378
chr1A	53996369	53999369
chr1A	53998915	54001915
chr1A	54008363	54011363
chr1A	54026252	54029252
chr1A	54078105	54081105
chr1A	54126426	54129426
chr1A	54347427	54350427
chr1A	54456948	54459948
chr1A	54462175	54465175
chr1A	56335402	56338402
chr1A	56590597	56593597
chr1A	56599206	56602206
chr1A	56615876	56618876
chr1A	56626873	56629873
chr1A	56916365	56919365
chr1A	57173027	57176027
chr1A	57187874	57190874
chr1A	57190510	57193510
chr1A	57202942	57205942
chr1A	57211757	57214757
chr1A	57306867	57309867
chr1A	57393751	57396751
chr1A	57398723	57401723
chr1A	57403820	57406820
chr1A	57404834	57407834
chr1A	57632332	57635332
chr1A	57639207	57642207
chr1A	57680707	57683707
chr1A	57749118	57752118
chr1A	57758345	57761345
chr1A	57761765	57764765
chr1A	58020910	58023910
chr1A	58025038	58028038
chr1A	58026699	58029699
chr1A	58120259	58123259
chr1A	58165966	58168966
chr1A	58176715	58179715
chr1A	58203349	58206349
chr1A	58285902	58288902
chr1A	58369343	58372343
chr1A	58477189	58480189
chr1A	58483867	58486867
chr1A	58699490	58702490
chr1A	58752219	58755219
chr1A	58844577	58847577
chr1A	58858237	58861237
chr1A	58906703	58909703
chr1A	58929404	58932404
chr1A	58944424	58947424
chr1A	59111978	59114978
chr1A	59137724	59140724
chr1A	59210458	59213458
chr1A	59214577	59217577
chr1A	59509257	59512257
chr1A	59508803	59511803
chr1A	59611363	59614363
chr1A	59841337	59844337
chr1A	59848712	59851712
chr1A	59858679	59861679
chr1A	59952585	59955585
chr1A	60195294	60198294
chr1A	60349464	60352464
chr1A	60357841	60360841
chr1A	60535332	60538332
chr1A	60733130	60736130
chr1A	60801190	60804190
chr1A	60806187	60809187
chr1A	60955277	60958277
chr1A	61007069	61010069
chr1A	61027089	61030089
chr1A	61030277	61033277
chr1A	61122672	61125672
chr1A	61339166	61342166
chr1A	61390800	61393800
chr1A	61573846	61576846
chr1A	61711673	61714673
chr1A	61717251	61720251
chr1A	62007723	62010723
chr1A	62008260	62011260
chr1A	62012082	62015082
chr1A	62023146	62026146
chr1A	62253713	62256713
chr1A	62573702	62576702
chr1A	62609517	62612517
chr1A	62615746	62618746
chr1A	62793483	62796483
chr1A	63004566	63007566
chr1A	63044104	63047104
chr1A	63052515	63055515
chr1A	63061305	63064305
chr1A	63086196	63089196
chr1A	63330781	63333781
chr1A	63480062	63483062
chr1A	63746913	63749913
chr1A	63754896	63757896
chr1A	63756773	63759773
chr1A	63762335	63765335
chr1A	63974238	63977238
chr1A	64402578	64405578
chr1A	64592110	64595110
chr1A	64690315	64693315
chr1A	64714013	64717013
chr1A	64835802	64838802
chr1A	64838914	64841914
chr1A	64889386	64892386
chr1A	64895127	64898127
chr1A	65260285	65263285
chr1A	65264344	65267344
chr1A	65392405	65395405
chr1A	65615747	65618747
chr1A	65661585	65664585
chr1A	65758553	65761553
chr1A	65794580	65797580
chr1A	65799185	65802185
chr1A	65822484	65825484
chr1A	65862756	65865756
chr1A	66173277	66176277
chr1A	66890398	66893398
chr1A	66995226	66998226
chr1A	67465265	67468265
chr1A	67681332	67684332
chr1A	67693262	67696262
chr1A	67960244	67963244
chr1A	68300858	68303858
chr1A	68374317	68377317
chr1A	68448747	68451747
chr1A	69187206	69190206
chr1A	69192290	69195290
chr1A	69393403	69396403
chr1A	70040259	70043259
chr1A	70698123	70701123
chr1A	70700104	70703104
chr1A	70905661	70908661
chr1A	70943770	70946770
chr1A	71059199	71062199
chr1A	71075608	71078608
chr1A	71094613	71097613
chr1A	71244011	71247011
chr1A	71301678	71304678
chr1A	71444141	71447141
chr1A	71547862	71550862
chr1A	71560337	71563337
chr1A	71688097	71691097
chr1A	71724121	71727121
chr1A	71782546	71785546
chr1A	71789347	71792347
chr1A	71838069	71841069
chr1A	72784848	72787848
chr1A	72789879	72792879
chr1A	73093781	73096781
chr1A	73125489	73128489
chr1A	73294128	73297128
chr1A	73300227	73303227
chr1A	73308259	73311259
chr1A	73320877	73323877
chr1A	73320720	73323720
chr1A	73331009	73334009
chr1A	73355144	73358144
chr1A	73995112	73998112
chr1A	74245592	74248592
chr1A	74273790	74276790
chr1A	74443177	74446177
chr1A	74744508	74747508
chr1A	75255295	75258295
chr1A	75713543	75716543
chr1A	75721755	75724755
chr1A	76020842	76023842
chr1A	76491077	76494077
chr1A	76500257	76503257
chr1A	76538131	76541131
chr1A	76726799	76729799
chr1A	76801020	76804020
chr1A	77068564	77071564
chr1A	77075318	77078318
chr1A	77094207	77097207
chr1A	77101902	77104902
chr1A	77262655	77265655
chr1A	78321527	78324527
chr1A	78336820	78339820
chr1A	78541240	78544240
chr1A	78950858	78953858
chr1A	78963510	78966510
chr1A	79105177	79108177
chr1A	79108515	79111515
chr1A	79165267	79168267
chr1A	79693663	79696663
chr1A	79704107	79707107
chr1A	80188207	80191207
chr1A	80282651	80285651
chr1A	80295273	80298273
chr1A	80565507	80568507
chr1A	80631971	80634971
chr1A	80686009	80689009
chr1A	80689216	80692216
chr1A	82077675	82080675
chr1A	82124636	82127636
chr1A	82128287	82131287
chr1A	82515523	82518523
chr1A	82533245	82536245
chr1A	82951476	82954476
chr1A	83834945	83837945
chr1A	84000707	84003707
chr1A	84020445	84023445
chr1A	84273011	84276011
chr1A	84285827	84288827
chr1A	84482185	84485185
chr1A	84619382	84622382
chr1A	84726023	84729023
chr1A	84793977	84796977
chr1A	84795676	84798676
chr1A	84816931	84819931
chr1A	85005560	85008560
chr1A	85027103	85030103
chr1A	85030437	85033437
chr1A	85335375	85338375
chr1A	85345357	85348357
chr1A	85821147	85824147
chr1A	85822518	85825518
chr1A	85902872	85905872
chr1A	86233478	86236478
chr1A	86558549	86561549
chr1A	86605325	86608325
chr1A	86620533	86623533
chr1A	86634708	86637708
chr1A	86639857	86642857
chr1A	86648058	86651058
chr1A	87196333	87199333
chr1A	87210539	87213539
chr1A	88343961	88346961
chr1A	88859719	88862719
chr1A	89211977	89214977
chr1A	89400169	89403169
chr1A	89418679	89421679
chr1A	90104448	90107448
chr1A	90155739	90158739
chr1A	90162497	90165497
chr1A	90767296	90770296
chr1A	91041144	91044144
chr1A	91050159	91053159
chr1A	91058813	91061813
chr1A	91100580	91103580
chr1A	91156566	91159566
chr1A	91172621	91175621
chr1A	91326557	91329557
chr1A	91412928	91415928
chr1A	91414423	91417423
chr1A	91497073	91500073
chr1A	91504201	91507201
chr1A	91594995	91597995
chr1A	91600916	91603916
chr1A	91668915	91671915
chr1A	92562927	92565927
chr1A	92573355	92576355
chr1A	92580344	92583344
chr1A	92609602	92612602
chr1A	93051358	93054358
chr1A	93365123	93368123
chr1A	93396347	93399347
chr1A	93395707	93398707
chr1A	93402931	93405931
chr1A	93697186	93700186
chr1A	94099384	94102384
chr1A	94107991	94110991
chr1A	94248020	94251020
chr1A	94578917	94581917
chr1A	94578982	94581982
chr1A	94663784	94666784
chr1A	94662914	94665914
chr1A	94678149	94681149
chr1A	94763608	94766608
chr1A	94771499	94774499
chr1A	94772998	94775998
chr1A	94782308	94785308
chr1A	94796796	94799796
chr1A	95048419	95051419
chr1A	95057109	95060109
chr1A	95181415	95184415
chr1A	95314467	95317467
chr1A	95526061	95529061
chr1A	95818672	95821672
chr1A	95852474	95855474
chr1A	95859805	95862805
chr1A	96361176	96364176
chr1A	96364555	96367555
chr1A	96421242	96424242
chr1A	96436098	96439098
chr1A	96444461	96447461
chr1A	96447469	96450469
chr1A	96451298	96454298
chr1A	96460667	96463667
chr1A	96468434	96471434
chr1A	96476738	96479738
chr1A	96488239	96491239
chr1A	96745342	96748342
chr1A	97162349	97165349
chr1A	97259641	97262641
chr1A	97645738	97648738
chr1A	97790809	97793809
chr1A	97805587	97808587
chr1A	97808890	97811890
chr1A	97923345	97926345
chr1A	97939054	97942054
chr1A	97953682	97956682
chr1A	97956149	97959149
chr1A	97960759	97963759
chr1A	98017613	98020613
chr1A	98021699	98024699
chr1A	98022809	98025809
chr1A	98235724	98238724
chr1A	98246584	98249584
chr1A	98582808	98585808
chr1A	98999556	99002556
chr1A	99012327	99015327
chr1A	99016629	99019629
chr1A	99069111	99072111
chr1A	99136993	99139993
chr1A	99146751	99149751
chr1A	99292552	99295552
chr1A	99317276	99320276
chr1A	99339591	99342591
chr1A	99640032	99643032
chr1A	99655553	99658553
chr1A	99700825	99703825
chr1A	99725976	99728976
chr1A	99748813	99751813
chr1A	99870106	99873106
chr1A	99901693	99904693
chr1A	100000230	100003230
chr1A	100037055	100040055
chr1A	100103491	100106491
chr1A	100264490	100267490
chr1A	100265368	100268368
chr1A	100290127	100293127
chr1A	100296160	100299160
chr1A	100371187	100374187
chr1A	100407496	100410496
chr1A	100417981	100420981
chr1A	100416788	100419788
chr1A	100544611	100547611
chr1A	101318960	101321960
chr1A	101334645	101337645
chr1A	101381009	101384009
chr1A	101766627	101769627
chr1A	102162806	102165806
chr1A	102357761	102360761
chr1A	102364813	102367813
chr1A	102374018	102377018
chr1A	103325051	103328051
chr1A	103635401	103638401
chr1A	104206144	104209144
chr1A	104221899	104224899
chr1A	104223700	104226700
chr1A	104375811	104378811
chr1A	104432352	104435352
chr1A	104437334	104440334
chr1A	104576971	104579971
chr1A	104589321	104592321
chr1A	104921246	104924246
chr1A	104929396	104932396
chr1A	104948622	104951622
chr1A	105300520	105303520
chr1A	105885989	105888989
chr1A	105905285	105908285
chr1A	106216869	106219869
chr1A	106229524	106232524
chr1A	107092016	107095016
chr1A	107098993	107101993
chr1A	107109090	107112090
chr1A	107230197	107233197
chr1A	107464630	107467630
chr1A	107484682	107487682
chr1A	107644362	107647362
chr1A	107777839	107780839
chr1A	107935215	107938215
chr1A	108068762	108071762
chr1A	108079104	108082104
chr1A	108173706	108176706
chr1A	108442603	108445603
chr1A	108687335	108690335
chr1A	108696526	108699526
chr1A	108765463	108768463
chr1A	108768384	108771384
chr1A	108774683	108777683
chr1A	108780156	108783156
chr1A	108796141	108799141
chr1A	108918279	108921279
chr1A	108920320	108923320
chr1A	109428628	109431628
chr1A	109571856	109574856
chr1A	109985523	109988523
chr1A	110071002	110074002
chr1A	110156192	110159192
chr1A	110159326	110162326
chr1A	110277445	110280445
chr1A	110283323	110286323
chr1A	111120742	111123742
chr1A	111152886	111155886
chr1A	111532404	111535404
chr1A	112028174	112031174
chr1A	112040437	112043437
chr1A	112775324	112778324
chr1A	112925811	112928811
chr1A	112933716	112936716
chr1A	112943251	112946251
chr1A	113251134	113254134
chr1A	113540488	113543488
chr1A	113848685	113851685
chr1A	113860478	113863478
chr1A	113880819	113883819
chr1A	113880579	113883579
chr1A	114061480	114064480
chr1A	114542744	114545744
chr1A	114545942	114548942
chr1A	115356762	115359762
chr1A	115368807	115371807
chr1A	115889171	115892171
chr1A	115931249	115934249
chr1A	115937837	115940837
chr1A	115947496	115950496
chr1A	115973863	115976863
chr1A	116692157	116695157
chr1A	117164504	117167504
chr1A	117192973	117195973
chr1A	117197223	117200223
chr1A	117242576	117245576
chr1A	117889976	117892976
chr1A	117910893	117913893
chr1A	117980685	117983685
chr1A	118137591	118140591
chr1A	118501585	118504585
chr1A	118558476	118561476
chr1A	118759484	118762484
chr1A	118807687	118810687
chr1A	118845579	118848579
chr1A	118876385	118879385
chr1A	119053367	119056367
chr1A	119150788	119153788
chr1A	119491603	119494603
chr1A	119701774	119704774
chr1A	119717402	119720402
chr1A	119737620	119740620
chr1A	120000880	120003880
chr1A	120011555	120014555
chr1A	120361998	120364998
chr1A	120372712	120375712
chr1A	121129160	121132160
chr1A	121135039	121138039
chr1A	121565788	121568788
chr1A	121744880	121747880
chr1A	121880650	121883650
chr1A	122499731	122502731
chr1A	123551628	123554628
chr1A	123550707	123553707
chr1A	124009291	124012291
chr1A	124013422	124016422
chr1A	124180682	124183682
chr1A	124189296	124192296
chr1A	124187801	124190801
chr1A	124202739	124205739
chr1A	124477419	124480419
chr1A	124786429	124789429
chr1A	124890820	124893820
chr1A	124896742	124899742
chr1A	125109590	125112590
chr1A	125146890	125149890
chr1A	125148544	125151544
chr1A	125152663	125155663
chr1A	126509799	126512799
chr1A	126853907	126856907
chr1A	126857513	126860513
chr1A	127076643	127079643
chr1A	127079744	127082744
chr1A	127091792	127094792
chr1A	127350997	127353997
chr1A	127754816	127757816
chr1A	127829992	127832992
chr1A	128632284	128635284
chr1A	129004020	129007020
chr1A	129721933	129724933
chr1A	130147211	130150211
chr1A	130347782	130350782
chr1A	130911944	130914944
chr1A	131520683	131523683
chr1A	131970412	131973412
chr1A	132134498	132137498
chr1A	132262369	132265369
chr1A	132415648	132418648
chr1A	132479070	132482070
chr1A	132781907	132784907
chr1A	132793865	132796865
chr1A	132798173	132801173
chr1A	133124480	133127480
chr1A	133155447	133158447
chr1A	133161594	133164594
chr1A	133165640	133168640
chr1A	133172941	133175941
chr1A	133410497	133413497
chr1A	133517080	133520080
chr1A	133998616	134001616
chr1A	134941548	134944548
chr1A	134962808	134965808
chr1A	135182536	135185536
chr1A	135505797	135508797
chr1A	135522753	135525753
chr1A	135967561	135970561
chr1A	135965056	135968056
chr1A	135970608	135973608
chr1A	136921917	136924917
chr1A	137229945	137232945
chr1A	137406677	137409677
chr1A	137411518	137414518
chr1A	138227845	138230845
chr1A	139551024	139554024
chr1A	139556176	139559176
chr1A	139640051	139643051
chr1A	140959020	140962020
chr1A	141436486	141439486
chr1A	142099618	142102618
chr1A	142887649	142890649
chr1A	143277888	143280888
chr1A	143376964	143379964
chr1A	143378553	143381553
chr1A	143808234	143811234
chr1A	144550721	144553721
chr1A	144558437	144561437
chr1A	145379695	145382695
chr1A	145874666	145877666
chr1A	145986761	145989761
chr1A	146630599	146633599
chr1A	146942702	146945702
chr1A	146951502	146954502
chr1A	146958708	146961708
chr1A	147355881	147358881
chr1A	147672907	147675907
chr1A	147689720	147692720
chr1A	147727849	147730849
chr1A	148265325	148268325
chr1A	148609836	148612836
chr1A	148742815	148745815
chr1A	148951858	148954858
chr1A	149354340	149357340
chr1A	149513777	149516777
chr1A	149862848	149865848
chr1A	150004810	150007810
chr1A	150455925	150458925
chr1A	150858632	150861632
chr1A	150888875	150891875
chr1A	150901039	150904039
chr1A	151349543	151352543
chr1A	151769194	151772194
chr1A	151876407	151879407
chr1A	152433315	152436315
chr1A	152460851	152463851
chr1A	152713301	152716301
chr1A	153335577	153338577
chr1A	153579109	153582109
chr1A	154006010	154009010
chr1A	154073853	154076853
chr1A	154074729	154077729
chr1A	154075351	154078351
chr1A	154572688	154575688
chr1A	154697585	154700585
chr1A	155066657	155069657
chr1A	155138587	155141587
chr1A	155143069	155146069
chr1A	155690476	155693476
chr1A	155804645	155807645
chr1A	155857848	155860848
chr1A	156591825	156594825
chr1A	157315818	157318818
chr1A	157346514	157349514
chr1A	157511543	157514543
chr1A	157833869	157836869
chr1A	157961122	157964122
chr1A	158492987	158495987
chr1A	159515111	159518111
chr1A	161670752	161673752
chr1A	163382900	163385900
chr1A	163396226	163399226
chr1A	164468178	164471178
chr1A	165178858	165181858
chr1A	166313880	166316880
chr1A	167148411	167151411
chr1A	167798422	167801422
chr1A	167803801	167806801
chr1A	168258719	168261719
chr1A	168441692	168444692
chr1A	168442938	168445938
chr1A	168446969	168449969
chr1A	168448275	168451275
chr1A	168447377	168450377
chr1A	168449321	168452321
chr1A	168546237	168549237
chr1A	168589020	168592020
chr1A	169642019	169645019
chr1A	171033407	171036407
chr1A	171468805	171471805
chr1A	171892388	171895388
chr1A	172183057	172186057
chr1A	173958912	173961912
chr1A	174433668	174436668
chr1A	175177831	175180831
chr1A	176447614	176450614
chr1A	177378837	177381837
chr1A	177431799	177434799
chr1A	177463418	177466418
chr1A	177481768	177484768
chr1A	179428133	179431133
chr1A	179532050	179535050
chr1A	179531597	179534597
chr1A	179536120	179539120
chr1A	180414224	180417224
chr1A	181751909	181754909
chr1A	181968719	181971719
chr1A	182175388	182178388
chr1A	184934439	184937439
chr1A	185115192	185118192
chr1A	185145174	185148174
chr1A	186209842	186212842
chr1A	186717766	186720766
chr1A	186994992	186997992
chr1A	188130649	188133649
chr1A	188139934	188142934
chr1A	189708004	189711004
chr1A	189956502	189959502
chr1A	191861468	191864468
chr1A	193515450	193518450
chr1A	197137407	197140407
chr1A	200578212	200581212
chr1A	201746125	201749125
chr1A	201751131	201754131
chr1A	201864409	201867409
chr1A	202100802	202103802
chr1A	204316642	204319642
chr1A	204824245	204827245
chr1A	205223771	205226771
chr1A	206201968	206204968
chr1A	206804344	206807344
chr1A	207973944	207976944
chr1A	208214706	208217706
chr1A	208703980	208706980
chr1A	208725336	208728336
chr1A	208879364	208882364
chr1A	209361809	209364809
chr1A	212017086	212020086
chr1A	212016507	212019507
chr1A	212022449	212025449
chr1A	213254701	213257701
chr1A	213900924	213903924
chr1A	215663827	215666827
chr1A	216455663	216458663
chr1A	217612632	217615632
chr1A	218218934	218221934
chr1A	218308046	218311046
chr1A	218520887	218523887
chr1A	219385762	219388762
chr1A	219899474	219902474
chr1A	220174307	220177307
chr1A	221693822	221696822
chr1A	221706758	221709758
chr1A	222368665	222371665
chr1A	223441944	223444944
chr1A	223827177	223830177
chr1A	223947863	223950863
chr1A	224800450	224803450
chr1A	225515837	225518837
chr1A	227255608	227258608
chr1A	229170150	229173150
chr1A	230130974	230133974
chr1A	230471558	230474558
chr1A	232065250	232068250
chr1A	232104286	232107286
chr1A	232331397	232334397
chr1A	232604265	232607265
chr1A	233918989	233921989
chr1A	234151513	234154513
chr1A	234157566	234160566
chr1A	234208267	234211267
chr1A	234794415	234797415
chr1A	234815277	234818277
chr1A	235650209	235653209
chr1A	236713923	236716923
chr1A	237328898	237331898
chr1A	237518980	237521980
chr1A	237743215	237746215
chr1A	237742733	237745733
chr1A	238073954	238076954
chr1A	238105639	238108639
chr1A	238107343	238110343
chr1A	238107744	238110744
chr1A	238152728	238155728
chr1A	238153129	238156129
chr1A	238648170	238651170
chr1A	238654184	238657184
chr1A	238671104	238674104
chr1A	238689256	238692256
chr1A	238869506	238872506
chr1A	238997968	239000968
chr1A	239098007	239101007
chr1A	239104291	239107291
chr1A	239887972	239890972
chr1A	239903834	239906834
chr1A	241166382	241169382
chr1A	241311001	241314001
chr1A	241376560	241379560
chr1A	241678446	241681446
chr1A	241983668	241986668
chr1A	241982883	241985883
chr1A	241991266	241994266
chr1A	242777692	242780692
chr1A	243161917	243164917
chr1A	243623532	243626532
chr1A	243865118	243868118
chr1A	244502810	244505810
chr1A	244509602	244512602
chr1A	245113482	245116482
chr1A	245516808	245519808
chr1A	245535646	245538646
chr1A	246128721	246131721
chr1A	246691935	246694935
chr1A	247346158	247349158
chr1A	248420181	248423181
chr1A	248434357	248437357
chr1A	248610115	248613115
chr1A	248615856	248618856
chr1A	248875940	248878940
chr1A	249041666	249044666
chr1A	249147296	249150296
chr1A	250089962	250092962
chr1A	250191068	250194068
chr1A	250201786	250204786
chr1A	250443421	250446421
chr1A	250527063	250530063
chr1A	250548882	250551882
chr1A	251007052	251010052
chr1A	251220057	251223057
chr1A	251332805	251335805
chr1A	251339949	251342949
chr1A	251374090	251377090
chr1A	251374343	251377343
chr1A	251531820	251534820
chr1A	251562966	251565966
chr1A	251689125	251692125
chr1A	251934266	251937266
chr1A	252285000	252288000
chr1A	252319626	252322626
chr1A	252323295	252326295
chr1A	252493576	252496576
chr1A	252517131	252520131
chr1A	252510052	252513052
chr1A	252627173	252630173
chr1A	252770215	252773215
chr1A	252827691	252830691
chr1A	253016193	253019193
chr1A	253371209	253374209
chr1A	253383110	253386110
chr1A	253718511	253721511
chr1A	253730690	253733690
chr1A	254181195	254184195
chr1A	254348419	254351419
chr1A	254373461	254376461
chr1A	254385329	254388329
chr1A	254991201	254994201
chr1A	254995671	254998671
chr1A	255201431	255204431
chr1A	255471995	255474995
chr1A	255477114	255480114
chr1A	255700538	255703538
chr1A	255747035	255750035
chr1A	255870277	255873277
chr1A	255899004	255902004
chr1A	256024883	256027883
chr1A	256025145	256028145
chr1A	256025287	256028287
chr1A	256025528	256028528
chr1A	256374564	256377564
chr1A	256710470	256713470
chr1A	256808440	256811440
chr1A	256817354	256820354
chr1A	256821778	256824778
chr1A	256927881	256930881
chr1A	256962466	256965466
chr1A	256984339	256987339
chr1A	257413390	257416390
chr1A	257549896	257552896
chr1A	257558247	257561247
chr1A	257565439	257568439
chr1A	257573803	257576803
chr1A	257958004	257961004
chr1A	257985100	257988100
chr1A	258155132	258158132
chr1A	258180512	258183512
chr1A	258736300	258739300
chr1A	258743539	258746539
chr1A	258861801	258864801
chr1A	258880397	258883397
chr1A	259047417	259050417
chr1A	259065009	259068009
chr1A	259072887	259075887
chr1A	259892126	259895126
chr1A	259996663	259999663
chr1A	260832119	260835119
chr1A	260834990	260837990
chr1A	260840039	260843039
chr1A	260839893	260842893
chr1A	260840565	260843565
chr1A	261128895	261131895
chr1A	261245313	261248313
chr1A	261824975	261827975
chr1A	262007577	262010577
chr1A	262288121	262291121
chr1A	262817216	262820216
chr1A	262942430	262945430
chr1A	263955445	263958445
chr1A	264216780	264219780
chr1A	265019906	265022906
chr1A	265040584	265043584
chr1A	265649501	265652501
chr1A	266884083	266887083
chr1A	267139996	267142996
chr1A	267144756	267147756
chr1A	267170891	267173891
chr1A	267180043	267183043
chr1A	267351109	267354109
chr1A	267355227	267358227
chr1A	267792675	267795675
chr1A	267880516	267883516
chr1A	268122732	268125732
chr1A	268383375	268386375
chr1A	268912898	268915898
chr1A	268930777	268933777
chr1A	269565708	269568708
chr1A	269581738	269584738
chr1A	269992268	269995268
chr1A	270718747	270721747
chr1A	271620923	271623923
chr1A	271890418	271893418
chr1A	272207972	272210972
chr1A	272609172	272612172
chr1A	272984600	272987600
chr1A	273603105	273606105
chr1A	274108883	274111883
chr1A	274779651	274782651
chr1A	275762472	275765472
chr1A	276257255	276260255
chr1A	276321725	276324725
chr1A	276567481	276570481
chr1A	276800517	276803517
chr1A	276863470	276866470
chr1A	276966000	276969000
chr1A	277074335	277077335
chr1A	277627409	277630409
chr1A	278139903	278142903
chr1A	278505749	278508749
chr1A	278506127	278509127
chr1A	278519117	278522117
chr1A	278520195	278523195
chr1A	278525011	278528011
chr1A	278525787	278528787
chr1A	278532572	278535572
chr1A	278536404	278539404
chr1A	279731261	279734261
chr1A	279822918	279825918
chr1A	279907492	279910492
chr1A	280275100	280278100
chr1A	280603144	280606144
chr1A	280613436	280616436
chr1A	281367410	281370410
chr1A	281648088	281651088
chr1A	281658470	281661470
chr1A	281893730	281896730
chr1A	282543308	282546308
chr1A	282550983	282553983
chr1A	282701220	282704220
chr1A	283840897	283843897
chr1A	284141769	284144769
chr1A	284318491	284321491
chr1A	284336272	284339272
chr1A	284904908	284907908
chr1A	284912734	284915734
chr1A	285354811	285357811
chr1A	285978870	285981870
chr1A	286004538	286007538
chr1A	286913760	286916760
chr1A	286916180	286919180
chr1A	287038075	287041075
chr1A	287314907	287317907
chr1A	287543201	287546201
chr1A	287683692	287686692
chr1A	287684614	287687614
chr1A	287689114	287692114
chr1A	287701075	287704075
chr1A	288519791	288522791
chr1A	288860057	288863057
chr1A	289327903	289330903
chr1A	289332317	289335317
chr1A	289350580	289353580
chr1A	289632845	289635845
chr1A	290121284	290124284
chr1A	290196960	290199960
chr1A	290203903	290206903
chr1A	290334474	290337474
chr1A	290348511	290351511
chr1A	290408469	290411469
chr1A	290550676	290553676
chr1A	290552514	290555514
chr1A	290555294	290558294
chr1A	290954007	290957007
chr1A	291240184	291243184
chr1A	291246756	291249756
chr1A	291564838	291567838
chr1A	291972554	291975554
chr1A	292021375	292024375
chr1A	292075106	292078106
chr1A	292088558	292091558
chr1A	292526297	292529297
chr1A	292745177	292748177
chr1A	292777942	292780942
chr1A	292880737	292883737
chr1A	293244002	293247002
chr1A	293706039	293709039
chr1A	293726801	293729801
chr1A	293729111	293732111
chr1A	294037008	294040008
chr1A	295021968	295024968
chr1A	295231736	295234736
chr1A	295456809	295459809
chr1A	295464049	295467049
chr1A	295588034	295591034
chr1A	296202792	296205792
chr1A	296214426	296217426
chr1A	296241979	296244979
chr1A	297375107	297378107
chr1A	297699706	297702706
chr1A	297749927	297752927
chr1A	297873838	297876838
chr1A	297881086	297884086
chr1A	297883172	297886172
chr1A	297883575	297886575
chr1A	298032053	298035053
chr1A	298105971	298108971
chr1A	298107884	298110884
chr1A	298153670	298156670
chr1A	298555787	298558787
chr1A	298600114	298603114
chr1A	298614553	298617553
chr1A	298619356	298622356
chr1A	298635609	298638609
chr1A	298645780	298648780
chr1A	298723244	298726244
chr1A	299101405	299104405
chr1A	299265975	299268975
chr1A	299424957	299427957
chr1A	299538593	299541593
chr1A	299541000	299544000
chr1A	299622841	299625841
chr1A	299717197	299720197
chr1A	300001984	300004984
chr1A	300098831	300101831
chr1A	300105916	300108916
chr1A	300105108	300108108
chr1A	300115981	300118981
chr1A	300395097	300398097
chr1A	300565550	300568550
chr1A	300575008	300578008
chr1A	300670635	300673635
chr1A	300723628	300726628
chr1A	300859073	300862073
chr1A	300926679	300929679
chr1A	300942088	300945088
chr1A	301126325	301129325
chr1A	301156247	301159247
chr1A	301198910	301201910
chr1A	301630797	301633797
chr1A	301771059	301774059
chr1A	301778673	301781673
chr1A	301782422	301785422
chr1A	301863276	301866276
chr1A	301892161	301895161
chr1A	301898093	301901093
chr1A	302193805	302196805
chr1A	302199662	302202662
chr1A	302638166	302641166
chr1A	302905773	302908773
chr1A	302910219	302913219
chr1A	302958148	302961148
chr1A	303728971	303731971
chr1A	303847688	303850688
chr1A	303857348	303860348
chr1A	304035374	304038374
chr1A	304045818	304048818
chr1A	304994060	304997060
chr1A	305005364	305008364
chr1A	305328039	305331039
chr1A	305335059	305338059
chr1A	305366856	305369856
chr1A	305604466	305607466
chr1A	306105034	306108034
chr1A	306116212	306119212
chr1A	306147768	306150768
chr1A	306552216	306555216
chr1A	306637466	306640466
chr1A	306683652	306686652
chr1A	307031760	307034760
chr1A	307041547	307044547
chr1A	307058256	307061256
chr1A	307485505	307488505
chr1A	307706523	307709523
chr1A	307733535	307736535
chr1A	308200889	308203889
chr1A	308245137	308248137
chr1A	308349312	308352312
chr1A	308568001	308571001
chr1A	308575159	308578159
chr1A	308784782	308787782
chr1A	308805552	308808552
chr1A	308810410	308813410
chr1A	308815071	308818071
chr1A	308952067	308955067
chr1A	308952651	308955651
chr1A	309402447	309405447
chr1A	309461696	309464696
chr1A	309740639	309743639
chr1A	309757319	309760319
chr1A	309787658	309790658
chr1A	309912118	309915118
chr1A	310128020	310131020
chr1A	311057509	311060509
chr1A	311523112	311526112
chr1A	311770641	311773641
chr1A	311807758	311810758
chr1A	311815370	311818370
chr1A	311851934	311854934
chr1A	312160238	312163238
chr1A	312581634	312584634
chr1A	312606067	312609067
chr1A	312770607	312773607
chr1A	313006070	313009070
chr1A	313161132	313164132
chr1A	313477911	313480911
chr1A	313485341	313488341
chr1A	313487398	313490398
chr1A	313588610	313591610
chr1A	313750749	313753749
chr1A	313742380	313745380
chr1A	313911450	313914450
chr1A	314426432	314429432
chr1A	314489807	314492807
chr1A	314509696	314512696
chr1A	314622899	314625899
chr1A	315059895	315062895
chr1A	315838419	315841419
chr1A	316891342	316894342
chr1A	317809200	317812200
chr1A	319075926	319078926
chr1A	319086422	319089422
chr1A	319318087	319321087
chr1A	319446498	319449498
chr1A	319733649	319736649
chr1A	319888390	319891390
chr1A	320224119	320227119
chr1A	320332614	320335614
chr1A	320477991	320480991
chr1A	320889334	320892334
chr1A	321108528	321111528
chr1A	321226079	321229079
chr1A	321393089	321396089
chr1A	321411297	321414297
chr1A	321879451	321882451
chr1A	321886998	321889998
chr1A	322570480	322573480
chr1A	323186610	323189610
chr1A	323191726	323194726
chr1A	323204142	323207142
chr1A	323285912	323288912
chr1A	323406235	323409235
chr1A	323644469	323647469
chr1A	323893761	323896761
chr1A	323893149	323896149
chr1A	323959240	323962240
chr1A	324488259	324491259
chr1A	324497360	324500360
chr1A	324499943	324502943
chr1A	324618731	324621731
chr1A	324622680	324625680
chr1A	324854932	324857932
chr1A	325030422	325033422
chr1A	325038704	325041704
chr1A	325038004	325041004
chr1A	325053325	325056325
chr1A	325780153	325783153
chr1A	326206123	326209123
chr1A	326214040	326217040
chr1A	326216907	326219907
chr1A	327003318	327006318
chr1A	327010874	327013874
chr1A	327016953	327019953
chr1A	327270863	327273863
chr1A	327276506	327279506
chr1A	327382346	327385346
chr1A	327524022	327527022
chr1A	327530149	327533149
chr1A	327529721	327532721
chr1A	327712477	327715477
chr1A	328124624	328127624
chr1A	328242901	328245901
chr1A	328256579	328259579
chr1A	328712093	328715093
chr1A	328841296	328844296
chr1A	329247641	329250641
chr1A	330080980	330083980
chr1A	330087366	330090366
chr1A	330684956	330687956
chr1A	330770381	330773381
chr1A	331236029	331239029
chr1A	331272212	331275212
chr1A	331322288	331325288
chr1A	331517917	331520917
chr1A	332042495	332045495
chr1A	332380634	332383634
chr1A	333138201	333141201
chr1A	333496436	333499436
chr1A	333523478	333526478
chr1A	333552122	333555122
chr1A	333626224	333629224
chr1A	333866912	333869912
chr1A	333911350	333914350
chr1A	333917102	333920102
chr1A	334074924	334077924
chr1A	334204193	334207193
chr1A	334444661	334447661
chr1A	334451553	334454553
chr1A	335033370	335036370
chr1A	335113860	335116860
chr1A	335542221	335545221
chr1A	335545567	335548567
chr1A	335547915	335550915
chr1A	335824038	335827038
chr1A	335828902	335831902
chr1A	335835094	335838094
chr1A	336213565	336216565
chr1A	336239227	336242227
chr1A	336460958	336463958
chr1A	336474094	336477094
chr1A	336605520	336608520
chr1A	337015960	337018960
chr1A	337148194	337151194
chr1A	337300823	337303823
chr1A	337628826	337631826
chr1A	337654149	337657149
chr1A	337653620	337656620
chr1A	337657573	337660573
chr1A	337677485	337680485
chr1A	337703179	337706179
chr1A	337775922	337778922
chr1A	337780669	337783669
chr1A	337945887	337948887
chr1A	337979705	337982705
chr1A	338130079	338133079
chr1A	338212804	338215804
chr1A	338579948	338582948
chr1A	338589787	338592787
chr1A	338595125	338598125
chr1A	338599819	338602819
chr1A	338835388	338838388
chr1A	339098014	339101014
chr1A	339481296	339484296
chr1A	339914730	339917730
chr1A	340013592	340016592
chr1A	340069989	340072989
chr1A	340247645	340250645
chr1A	340410298	340413298
chr1A	340427701	340430701
chr1A	341016571	341019571
chr1A	341865740	341868740
chr1A	341872765	341875765
chr1A	342377980	342380980
chr1A	342385353	342388353
chr1A	342392474	342395474
chr1A	342434083	342437083
chr1A	342596058	342599058
chr1A	342877854	342880854
chr1A	343393908	343396908
chr1A	343396180	343399180
chr1A	343423719	343426719
chr1A	343614053	343617053
chr1A	343620756	343623756
chr1A	343671967	343674967
chr1A	343684742	343687742
chr1A	344181731	344184731
chr1A	344188787	344191787
chr1A	344288280	344291280
chr1A	344468839	344471839
chr1A	344487289	344490289
chr1A	345115464	345118464
chr1A	345170186	345173186
chr1A	345301681	345304681
chr1A	345305243	345308243
chr1A	345306637	345309637
chr1A	345781702	345784702
chr1A	345786051	345789051
chr1A	345791849	345794849
chr1A	346443756	346446756
chr1A	346679510	346682510
chr1A	347321090	347324090
chr1A	347323298	347326298
chr1A	347417136	347420136
chr1A	347591048	347594048
chr1A	347617083	347620083
chr1A	347634793	347637793
chr1A	347645860	347648860
chr1A	347919810	347922810
chr1A	347920445	347923445
chr1A	347926115	347929115
chr1A	348399619	348402619
chr1A	348687891	348690891
chr1A	348720632	348723632
chr1A	348846703	348849703
chr1A	349356465	349359465
chr1A	350017147	350020147
chr1A	350400039	350403039
chr1A	350747459	350750459
chr1A	350761907	350764907
chr1A	351209684	351212684
chr1A	351338564	351341564
chr1A	351343970	351346970
chr1A	351343247	351346247
chr1A	351349709	351352709
chr1A	351475062	351478062
chr1A	351595681	351598681
chr1A	351607126	351610126
chr1A	351854640	351857640
chr1A	351858473	351861473
chr1A	351862729	351865729
chr1A	351876373	351879373
chr1A	351885061	351888061
chr1A	352011037	352014037
chr1A	352139818	352142818
chr1A	352178849	352181849
chr1A	352851002	352854002
chr1A	353251624	353254624
chr1A	353258934	353261934
chr1A	353277864	353280864
chr1A	353630175	353633175
chr1A	353658357	353661357
chr1A	353911730	353914730
chr1A	354187150	354190150
chr1A	354293106	354296106
chr1A	354301644	354304644
chr1A	354306784	354309784
chr1A	354823724	354826724
chr1A	354936526	354939526
chr1A	354939269	354942269
chr1A	354947342	354950342
chr1A	354954707	354957707
chr1A	355023764	355026764
chr1A	355318902	355321902
chr1A	355324460	355327460
chr1A	355333012	355336012
chr1A	355337581	355340581
chr1A	355340906	355343906
chr1A	355347383	355350383
chr1A	355622317	355625317
chr1A	355627543	355630543
chr1A	355712594	355715594
chr1A	355716355	355719355
chr1A	355721631	355724631
chr1A	355734246	355737246
chr1A	356388021	356391021
chr1A	356426085	356429085
chr1A	356469409	356472409
chr1A	356474949	356477949
chr1A	357060470	357063470
chr1A	357076236	357079236
chr1A	357122888	357125888
chr1A	357413086	357416086
chr1A	357780311	357783311
chr1A	357785153	357788153
chr1A	357787186	357790186
chr1A	358149459	358152459
chr1A	358172992	358175992
chr1A	358178398	358181398
chr1A	358770740	358773740
chr1A	358920929	358923929
chr1A	359189690	359192690
chr1A	359226992	359229992
chr1A	359687498	359690498
[truncated: 108,790 more rows]
