# Supplementary material for: Integrating genomic resources to present full gene and putative promoter capture probe sets for bread wheat
Source: Gigascience. 2019 Jan 31;8(4):giz018. doi: 10.1093/gigascience/giz018 (PMC6461119; doi:10.1093/gigascience/giz018)
Supplement: Supplemental Files [file giz018_supplemental_files.zip › Prom-capture-HC-targets.bed]

chr1A	58768	60768
chr1A	68095	70095
chr1A	102607	104607
chr1A	119263	121263
chr1A	154559	156559
chr1A	155734	157734
chr1A	169969	171969
chr1A	180552	182552
chr1A	240807	242807
chr1A	270957	272957
chr1A	279247	281247
chr1A	285697	287697
chr1A	295266	297266
chr1A	304347	306347
chr1A	324099	326099
chr1A	335465	337465
chr1A	401455	403455
chr1A	1142469	1144469
chr1A	1162591	1164591
chr1A	1167738	1169738
chr1A	1168556	1170556
chr1A	1186779	1188779
chr1A	1212745	1214745
chr1A	1229339	1231339
chr1A	1237960	1239960
chr1A	1313469	1315469
chr1A	1348324	1350324
chr1A	1567220	1569220
chr1A	1655115	1657115
chr1A	1666949	1668949
chr1A	1698603	1700603
chr1A	1719421	1721421
chr1A	1790119	1792119
chr1A	2163452	2165452
chr1A	2185482	2187482
chr1A	2236819	2238819
chr1A	2289980	2291980
chr1A	2379143	2381143
chr1A	2389500	2391500
chr1A	2441248	2443248
chr1A	2473369	2475369
chr1A	2540958	2542958
chr1A	2548647	2550647
chr1A	2647820	2649820
chr1A	2666910	2668910
chr1A	2843877	2845877
chr1A	2845859	2847859
chr1A	2932676	2934676
chr1A	2940044	2942044
chr1A	2973187	2975187
chr1A	2981121	2983121
chr1A	2980629	2982629
chr1A	3011341	3013341
chr1A	3115199	3117199
chr1A	3121436	3123436
chr1A	3262305	3264305
chr1A	3375984	3377984
chr1A	3391808	3393808
chr1A	3445138	3447138
chr1A	3454772	3456772
chr1A	3465581	3467581
chr1A	3491814	3493814
chr1A	3503929	3505929
chr1A	3532796	3534796
chr1A	3582502	3584502
chr1A	3613510	3615510
chr1A	3618379	3620379
chr1A	3657378	3659378
chr1A	3671050	3673050
chr1A	3679612	3681612
chr1A	3700965	3702965
chr1A	3774618	3776618
chr1A	3847150	3849150
chr1A	4031339	4033339
chr1A	4043758	4045758
chr1A	4048290	4050290
chr1A	4051167	4053167
chr1A	4052742	4054742
chr1A	4061197	4063197
chr1A	4203588	4205588
chr1A	4495769	4497769
chr1A	4503405	4505405
chr1A	4547923	4549923
chr1A	4802373	4804373
chr1A	4809529	4811529
chr1A	5029289	5031289
chr1A	5130408	5132408
chr1A	5153185	5155185
chr1A	5231610	5233610
chr1A	5489119	5491119
chr1A	5497172	5499172
chr1A	5498650	5500650
chr1A	5505981	5507981
chr1A	5650046	5652046
chr1A	5869427	5871427
chr1A	6011891	6013891
chr1A	6023436	6025436
chr1A	6072023	6074023
chr1A	6150712	6152712
chr1A	6224092	6226092
chr1A	6294835	6296835
chr1A	6315837	6317837
chr1A	6333354	6335354
chr1A	6341304	6343304
chr1A	6423492	6425492
chr1A	6439101	6441101
chr1A	6474852	6476852
chr1A	6500095	6502095
chr1A	6515870	6517870
chr1A	6553457	6555457
chr1A	6564237	6566237
chr1A	6575321	6577321
chr1A	6655383	6657383
chr1A	6764183	6766183
chr1A	6765452	6767452
chr1A	6766555	6768555
chr1A	6773978	6775978
chr1A	6786571	6788571
chr1A	6887141	6889141
chr1A	6903022	6905022
chr1A	6915989	6917989
chr1A	7101431	7103431
chr1A	7109053	7111053
chr1A	7115309	7117309
chr1A	7176341	7178341
chr1A	7183497	7185497
chr1A	7229941	7231941
chr1A	7272827	7274827
chr1A	7275250	7277250
chr1A	7280465	7282465
chr1A	7309700	7311700
chr1A	7313158	7315158
chr1A	7522531	7524531
chr1A	7526447	7528447
chr1A	7534121	7536121
chr1A	7640717	7642717
chr1A	7654067	7656067
chr1A	7669881	7671881
chr1A	7677226	7679226
chr1A	7685641	7687641
chr1A	7698190	7700190
chr1A	7778045	7780045
chr1A	7809031	7811031
chr1A	7828271	7830271
chr1A	7832685	7834685
chr1A	7850766	7852766
chr1A	7954960	7956960
chr1A	7960471	7962471
chr1A	8144528	8146528
chr1A	8159856	8161856
chr1A	8239351	8241351
chr1A	8244733	8246733
chr1A	8245388	8247388
chr1A	8266168	8268168
chr1A	8292808	8294808
chr1A	8293508	8295508
chr1A	8309637	8311637
chr1A	8318695	8320695
chr1A	8325147	8327147
chr1A	8329822	8331822
chr1A	8340038	8342038
chr1A	8633154	8635154
chr1A	8663006	8665006
chr1A	8718515	8720515
chr1A	8730299	8732299
chr1A	9087736	9089736
chr1A	9090204	9092204
chr1A	9104009	9106009
chr1A	9110404	9112404
chr1A	9117143	9119143
chr1A	9123683	9125683
chr1A	9129494	9131494
chr1A	9154359	9156359
chr1A	9192490	9194490
chr1A	9201523	9203523
chr1A	9221666	9223666
chr1A	9236545	9238545
chr1A	9338861	9340861
chr1A	9357968	9359968
chr1A	9357231	9359231
chr1A	9375647	9377647
chr1A	9466873	9468873
chr1A	9474177	9476177
chr1A	9541511	9543511
chr1A	9551796	9553796
chr1A	9551967	9553967
chr1A	9563152	9565152
chr1A	9575181	9577181
chr1A	9583478	9585478
chr1A	9589291	9591291
chr1A	9600713	9602713
chr1A	9644000	9646000
chr1A	9661418	9663418
chr1A	9760052	9762052
chr1A	9770102	9772102
chr1A	9788709	9790709
chr1A	9853921	9855921
chr1A	9937053	9939053
chr1A	9966704	9968704
chr1A	9977714	9979714
chr1A	9982142	9984142
chr1A	10007663	10009663
chr1A	10050382	10052382
chr1A	10055927	10057927
chr1A	10065063	10067063
chr1A	10072312	10074312
chr1A	10073209	10075209
chr1A	10124505	10126505
chr1A	10130632	10132632
chr1A	10133659	10135659
chr1A	10148917	10150917
chr1A	10160405	10162405
chr1A	10170749	10172749
chr1A	10211293	10213293
chr1A	10241556	10243556
chr1A	10424959	10426959
chr1A	10474310	10476310
chr1A	10490956	10492956
chr1A	10493329	10495329
chr1A	10607440	10609440
chr1A	10694702	10696702
chr1A	10707502	10709502
chr1A	10716028	10718028
chr1A	10746846	10748846
chr1A	10972867	10974867
chr1A	11025879	11027879
chr1A	11231570	11233570
chr1A	11238745	11240745
chr1A	11386647	11388647
chr1A	11423065	11425065
chr1A	11422279	11424279
chr1A	11528243	11530243
chr1A	11552764	11554764
chr1A	11562464	11564464
chr1A	11576714	11578714
chr1A	11616236	11618236
chr1A	11644752	11646752
chr1A	11660758	11662758
chr1A	11668703	11670703
chr1A	11731355	11733355
chr1A	11809939	11811939
chr1A	11825123	11827123
chr1A	11892364	11894364
chr1A	12006653	12008653
chr1A	12087718	12089718
chr1A	12094542	12096542
chr1A	12103802	12105802
chr1A	12107358	12109358
chr1A	12127622	12129622
chr1A	12136837	12138837
chr1A	12144491	12146491
chr1A	12161874	12163874
chr1A	12170875	12172875
chr1A	12185863	12187863
chr1A	12210664	12212664
chr1A	12306423	12308423
chr1A	12318074	12320074
chr1A	12353199	12355199
chr1A	12361889	12363889
chr1A	12369419	12371419
chr1A	12405320	12407320
chr1A	12501897	12503897
chr1A	12572420	12574420
chr1A	12590845	12592845
chr1A	12637162	12639162
chr1A	12667534	12669534
chr1A	12682835	12684835
chr1A	12698445	12700445
chr1A	12734898	12736898
chr1A	12795636	12797636
chr1A	12863704	12865704
chr1A	12913066	12915066
chr1A	12916542	12918542
chr1A	13006393	13008393
chr1A	13009850	13011850
chr1A	13080162	13082162
chr1A	13210431	13212431
chr1A	13227021	13229021
chr1A	13254106	13256106
chr1A	13270099	13272099
chr1A	13278353	13280353
chr1A	13281658	13283658
chr1A	13293362	13295362
chr1A	13310907	13312907
chr1A	13345390	13347390
chr1A	13412049	13414049
chr1A	13451280	13453280
chr1A	13453280	13455280
chr1A	13567534	13569534
chr1A	13579071	13581071
chr1A	13661300	13663300
chr1A	13676212	13678212
chr1A	13760850	13762850
chr1A	13770559	13772559
chr1A	13803327	13805327
chr1A	13828461	13830461
chr1A	13858172	13860172
chr1A	13862700	13864700
chr1A	13969894	13971894
chr1A	13977373	13979373
chr1A	14043725	14045725
chr1A	14065309	14067309
chr1A	14077358	14079358
chr1A	14110372	14112372
chr1A	14137742	14139742
chr1A	14145849	14147849
chr1A	14158615	14160615
chr1A	14197862	14199862
chr1A	14256373	14258373
chr1A	14431904	14433904
chr1A	14465963	14467963
chr1A	14502728	14504728
chr1A	14517866	14519866
chr1A	14528380	14530380
chr1A	14547906	14549906
chr1A	14575948	14577948
chr1A	14582912	14584912
chr1A	14594115	14596115
chr1A	14615692	14617692
chr1A	14748581	14750581
chr1A	14791908	14793908
chr1A	14800496	14802496
chr1A	14839886	14841886
chr1A	14858349	14860349
chr1A	14986541	14988541
chr1A	15184553	15186553
chr1A	15188998	15190998
chr1A	15322612	15324612
chr1A	15348422	15350422
chr1A	15428793	15430793
chr1A	15441281	15443281
chr1A	15514651	15516651
chr1A	16036514	16038514
chr1A	16223729	16225729
chr1A	16386521	16388521
chr1A	16405096	16407096
chr1A	16423341	16425341
chr1A	16430376	16432376
chr1A	16446476	16448476
chr1A	16836200	16838200
chr1A	16911918	16913918
chr1A	16925261	16927261
chr1A	16934328	16936328
chr1A	17142193	17144193
chr1A	17237142	17239142
chr1A	17248425	17250425
chr1A	17258211	17260211
chr1A	17868912	17870912
chr1A	18086010	18088010
chr1A	18293816	18295816
chr1A	18308849	18310849
chr1A	18462267	18464267
chr1A	18487023	18489023
chr1A	18494853	18496853
chr1A	18991804	18993804
chr1A	19063368	19065368
chr1A	19889661	19891661
chr1A	19897608	19899608
chr1A	19933704	19935704
chr1A	20030993	20032993
chr1A	20089225	20091225
chr1A	20154626	20156626
chr1A	20177797	20179797
chr1A	20238224	20240224
chr1A	20246144	20248144
chr1A	20371919	20373919
chr1A	20419140	20421140
chr1A	20432538	20434538
chr1A	20840533	20842533
chr1A	20863534	20865534
chr1A	20873501	20875501
chr1A	20880041	20882041
chr1A	20889680	20891680
chr1A	20898493	20900493
chr1A	20914089	20916089
chr1A	20919533	20921533
chr1A	20932482	20934482
chr1A	20933410	20935410
chr1A	20980678	20982678
chr1A	20991207	20993207
chr1A	20996147	20998147
chr1A	21020806	21022806
chr1A	21026280	21028280
chr1A	21032966	21034966
chr1A	21063629	21065629
chr1A	21073646	21075646
chr1A	21074644	21076644
chr1A	21085875	21087875
chr1A	21196467	21198467
chr1A	21279440	21281440
chr1A	21285282	21287282
chr1A	21320329	21322329
chr1A	21405179	21407179
chr1A	21616317	21618317
chr1A	21704669	21706669
chr1A	21714915	21716915
chr1A	21832587	21834587
chr1A	21986954	21988954
chr1A	22047331	22049331
chr1A	22053329	22055329
chr1A	22076882	22078882
chr1A	22271960	22273960
chr1A	22282979	22284979
chr1A	22291553	22293553
chr1A	22289753	22291753
chr1A	22301216	22303216
chr1A	22332422	22334422
chr1A	22340219	22342219
chr1A	22532698	22534698
chr1A	22559344	22561344
chr1A	22616040	22618040
chr1A	22629912	22631912
chr1A	22634133	22636133
chr1A	22656965	22658965
chr1A	22655694	22657694
chr1A	22659984	22661984
chr1A	22753506	22755506
chr1A	22762181	22764181
chr1A	22791257	22793257
chr1A	22789957	22791957
chr1A	22818761	22820761
chr1A	22882236	22884236
chr1A	23009646	23011646
chr1A	23124368	23126368
chr1A	23138674	23140674
chr1A	23218349	23220349
chr1A	23337618	23339618
chr1A	23418851	23420851
chr1A	23814232	23816232
chr1A	23826429	23828429
chr1A	23854728	23856728
chr1A	23969965	23971965
chr1A	24075253	24077253
chr1A	24130699	24132699
chr1A	24244593	24246593
chr1A	24317104	24319104
chr1A	24326043	24328043
chr1A	24329148	24331148
chr1A	24334691	24336691
chr1A	24764592	24766592
chr1A	24939214	24941214
chr1A	24944712	24946712
chr1A	25269891	25271891
chr1A	25485256	25487256
chr1A	25537674	25539674
chr1A	25543472	25545472
chr1A	25680091	25682091
chr1A	25699601	25701601
chr1A	25708162	25710162
chr1A	25789324	25791324
chr1A	25804822	25806822
chr1A	26498968	26500968
chr1A	26962400	26964400
chr1A	26971254	26973254
chr1A	27054812	27056812
chr1A	27137258	27139258
chr1A	27247177	27249177
chr1A	27256416	27258416
chr1A	27317608	27319608
chr1A	27324246	27326246
chr1A	27356979	27358979
chr1A	27396931	27398931
chr1A	27750788	27752788
chr1A	28364562	28366562
chr1A	28608330	28610330
chr1A	28621296	28623296
chr1A	28628097	28630097
chr1A	28706216	28708216
chr1A	28717468	28719468
chr1A	28762374	28764374
chr1A	28801191	28803191
chr1A	29185273	29187273
chr1A	29244216	29246216
chr1A	29278083	29280083
chr1A	29605704	29607704
chr1A	29699320	29701320
chr1A	29785459	29787459
chr1A	29788720	29790720
chr1A	29789452	29791452
chr1A	29794584	29796584
chr1A	29798371	29800371
chr1A	29991438	29993438
chr1A	30115845	30117845
chr1A	30142245	30144245
chr1A	30165924	30167924
chr1A	30177872	30179872
chr1A	30197476	30199476
chr1A	30269800	30271800
chr1A	30295059	30297059
chr1A	30638300	30640300
chr1A	30773112	30775112
chr1A	30787626	30789626
chr1A	30805617	30807617
chr1A	30878179	30880179
chr1A	31032293	31034293
chr1A	31254526	31256526
chr1A	31777184	31779184
chr1A	31892878	31894878
chr1A	31901863	31903863
chr1A	31907345	31909345
chr1A	32082794	32084794
chr1A	32109146	32111146
chr1A	32184118	32186118
chr1A	32258010	32260010
chr1A	32281302	32283302
chr1A	32289286	32291286
chr1A	32300090	32302090
chr1A	32449256	32451256
chr1A	32452469	32454469
chr1A	32476246	32478246
chr1A	32543902	32545902
chr1A	32547428	32549428
chr1A	32888620	32890620
chr1A	32894091	32896091
chr1A	33017173	33019173
chr1A	33229337	33231337
chr1A	33369784	33371784
chr1A	33374973	33376973
chr1A	33375804	33377804
chr1A	33398759	33400759
chr1A	34149603	34151603
chr1A	34160119	34162119
chr1A	34409947	34411947
chr1A	34423461	34425461
chr1A	34532328	34534328
chr1A	34708072	34710072
chr1A	34860574	34862574
chr1A	34875467	34877467
chr1A	34886128	34888128
chr1A	34891701	34893701
chr1A	34940230	34942230
chr1A	35297561	35299561
chr1A	35484005	35486005
chr1A	35489194	35491194
chr1A	35523794	35525794
chr1A	35526837	35528837
chr1A	35530922	35532922
chr1A	35534341	35536341
chr1A	35540807	35542807
chr1A	35543784	35545784
chr1A	35558964	35560964
chr1A	35578497	35580497
chr1A	35929964	35931964
chr1A	35944435	35946435
chr1A	36174659	36176659
chr1A	36170789	36172789
chr1A	36188335	36190335
chr1A	36261215	36263215
chr1A	36270811	36272811
chr1A	36269325	36271325
chr1A	36272082	36274082
chr1A	36280282	36282282
chr1A	36553374	36555374
chr1A	36560050	36562050
chr1A	36603149	36605149
chr1A	36604299	36606299
chr1A	36606873	36608873
chr1A	36611076	36613076
chr1A	36621355	36623355
chr1A	36633417	36635417
chr1A	36763635	36765635
chr1A	36766338	36768338
chr1A	36768394	36770394
chr1A	36770407	36772407
chr1A	36774284	36776284
chr1A	36774373	36776373
chr1A	36792240	36794240
chr1A	36821911	36823911
chr1A	36838018	36840018
chr1A	37437847	37439847
chr1A	37464669	37466669
chr1A	37476560	37478560
chr1A	37504986	37506986
chr1A	37512793	37514793
chr1A	37508298	37510298
chr1A	37622853	37624853
chr1A	38344764	38346764
chr1A	38357265	38359265
chr1A	38368580	38370580
chr1A	38485543	38487543
chr1A	38697172	38699172
chr1A	38709994	38711994
chr1A	38718693	38720693
chr1A	38733540	38735540
chr1A	39357763	39359763
chr1A	39400468	39402468
chr1A	39410027	39412027
chr1A	39637187	39639187
chr1A	39651876	39653876
chr1A	39819853	39821853
chr1A	39872140	39874140
chr1A	39894819	39896819
chr1A	40151798	40153798
chr1A	40278184	40280184
chr1A	40890330	40892330
chr1A	40901209	40903209
chr1A	40913631	40915631
chr1A	40940082	40942082
chr1A	41319768	41321768
chr1A	41340639	41342639
chr1A	41362172	41364172
chr1A	41368360	41370360
chr1A	41369976	41371976
chr1A	41517417	41519417
chr1A	41710135	41712135
chr1A	41738489	41740489
chr1A	41745507	41747507
chr1A	41759420	41761420
chr1A	41827405	41829405
chr1A	41870732	41872732
chr1A	41898965	41900965
chr1A	41904170	41906170
chr1A	41913709	41915709
chr1A	41917117	41919117
chr1A	42111280	42113280
chr1A	42220780	42222780
chr1A	42249783	42251783
chr1A	42280282	42282282
chr1A	42473682	42475682
chr1A	42505283	42507283
chr1A	42543923	42545923
chr1A	42603901	42605901
chr1A	42602917	42604917
chr1A	42641495	42643495
chr1A	42668763	42670763
chr1A	42684184	42686184
chr1A	42693478	42695478
chr1A	42713494	42715494
chr1A	42719347	42721347
chr1A	42886135	42888135
chr1A	43271537	43273537
chr1A	43392155	43394155
chr1A	44365552	44367552
chr1A	44370833	44372833
chr1A	44407931	44409931
chr1A	44406118	44408118
chr1A	45106918	45108918
chr1A	45498411	45500411
chr1A	45503738	45505738
chr1A	45541122	45543122
chr1A	45792233	45794233
chr1A	45858022	45860022
chr1A	46202413	46204413
chr1A	46258147	46260147
chr1A	46296391	46298391
chr1A	46310369	46312369
chr1A	46439846	46441846
chr1A	47194323	47196323
chr1A	47207696	47209696
chr1A	47211960	47213960
chr1A	47214447	47216447
chr1A	47378105	47380105
chr1A	47578617	47580617
chr1A	47798404	47800404
chr1A	47806233	47808233
chr1A	47826763	47828763
chr1A	48574198	48576198
chr1A	48594183	48596183
chr1A	48707087	48709087
chr1A	48730187	48732187
chr1A	48769174	48771174
chr1A	48781789	48783789
chr1A	48964016	48966016
chr1A	48977574	48979574
chr1A	48993388	48995388
chr1A	48999728	49001728
chr1A	49094654	49096654
chr1A	49103221	49105221
chr1A	49147676	49149676
chr1A	49243482	49245482
chr1A	49247229	49249229
chr1A	49253260	49255260
chr1A	49267412	49269412
chr1A	49291371	49293371
chr1A	49303054	49305054
chr1A	49344779	49346779
chr1A	49353113	49355113
chr1A	49354130	49356130
chr1A	49359360	49361360
chr1A	49367134	49369134
chr1A	49487864	49489864
chr1A	49518345	49520345
chr1A	49535943	49537943
chr1A	49897707	49899707
chr1A	49961462	49963462
chr1A	49965321	49967321
chr1A	49973379	49975379
chr1A	50509541	50511541
chr1A	50540079	50542079
chr1A	50631948	50633948
chr1A	50841064	50843064
chr1A	50845054	50847054
chr1A	51698153	51700153
chr1A	52060035	52062035
chr1A	52226483	52228483
chr1A	52238180	52240180
chr1A	52452054	52454054
chr1A	52469905	52471905
chr1A	52520645	52522645
chr1A	52538952	52540952
chr1A	52562401	52564401
chr1A	53020427	53022427
chr1A	53037476	53039476
chr1A	53189477	53191477
chr1A	53434322	53436322
chr1A	53457049	53459049
chr1A	53469750	53471750
chr1A	53507398	53509398
chr1A	53672437	53674437
chr1A	53682607	53684607
chr1A	53848184	53850184
chr1A	53863110	53865110
chr1A	53910378	53912378
chr1A	53997369	53999369
chr1A	53998915	54000915
chr1A	54009363	54011363
chr1A	54027252	54029252
chr1A	54079105	54081105
chr1A	54127426	54129426
chr1A	54347427	54349427
chr1A	54456948	54458948
chr1A	54463175	54465175
chr1A	56335402	56337402
chr1A	56590597	56592597
chr1A	56599206	56601206
chr1A	56615876	56617876
chr1A	56627873	56629873
chr1A	56916365	56918365
chr1A	57174027	57176027
chr1A	57187874	57189874
chr1A	57190510	57192510
chr1A	57202942	57204942
chr1A	57212757	57214757
chr1A	57307867	57309867
chr1A	57394751	57396751
chr1A	57399723	57401723
chr1A	57404820	57406820
chr1A	57405834	57407834
chr1A	57632332	57634332
chr1A	57640207	57642207
chr1A	57681707	57683707
chr1A	57750118	57752118
chr1A	57759345	57761345
chr1A	57761765	57763765
chr1A	58020910	58022910
chr1A	58026038	58028038
chr1A	58027699	58029699
chr1A	58120259	58122259
chr1A	58165966	58167966
chr1A	58177715	58179715
chr1A	58204349	58206349
chr1A	58285902	58287902
chr1A	58370343	58372343
chr1A	58477189	58479189
chr1A	58484867	58486867
chr1A	58699490	58701490
chr1A	58753219	58755219
chr1A	58845577	58847577
chr1A	58858237	58860237
chr1A	58907703	58909703
chr1A	58929404	58931404
chr1A	58944424	58946424
chr1A	59112978	59114978
chr1A	59138724	59140724
chr1A	59210458	59212458
chr1A	59215577	59217577
chr1A	59510257	59512257
chr1A	59508803	59510803
chr1A	59611363	59613363
chr1A	59842337	59844337
chr1A	59849712	59851712
chr1A	59859679	59861679
chr1A	59953585	59955585
chr1A	60195294	60197294
chr1A	60349464	60351464
chr1A	60358841	60360841
chr1A	60535332	60537332
chr1A	60733130	60735130
chr1A	60801190	60803190
chr1A	60806187	60808187
chr1A	60956277	60958277
chr1A	61007069	61009069
chr1A	61028089	61030089
chr1A	61030277	61032277
chr1A	61122672	61124672
chr1A	61339166	61341166
chr1A	61391800	61393800
chr1A	61573846	61575846
chr1A	61711673	61713673
chr1A	61718251	61720251
chr1A	62007723	62009723
chr1A	62008260	62010260
chr1A	62012082	62014082
chr1A	62024146	62026146
chr1A	62254713	62256713
chr1A	62573702	62575702
chr1A	62609517	62611517
chr1A	62616746	62618746
chr1A	62794483	62796483
chr1A	63005566	63007566
chr1A	63044104	63046104
chr1A	63053515	63055515
chr1A	63062305	63064305
chr1A	63087196	63089196
chr1A	63331781	63333781
chr1A	63481062	63483062
chr1A	63747913	63749913
chr1A	63754896	63756896
chr1A	63756773	63758773
chr1A	63763335	63765335
chr1A	63975238	63977238
chr1A	64402578	64404578
chr1A	64592110	64594110
chr1A	64690315	64692315
chr1A	64715013	64717013
chr1A	64836802	64838802
chr1A	64839914	64841914
chr1A	64890386	64892386
chr1A	64895127	64897127
chr1A	65260285	65262285
chr1A	65264344	65266344
chr1A	65393405	65395405
chr1A	65616747	65618747
chr1A	65661585	65663585
chr1A	65759553	65761553
chr1A	65795580	65797580
chr1A	65800185	65802185
chr1A	65822484	65824484
chr1A	65863756	65865756
chr1A	66173277	66175277
chr1A	66890398	66892398
chr1A	66995226	66997226
chr1A	67465265	67467265
chr1A	67681332	67683332
chr1A	67694262	67696262
chr1A	67961244	67963244
chr1A	68301858	68303858
chr1A	68375317	68377317
chr1A	68448747	68450747
chr1A	69188206	69190206
chr1A	69193290	69195290
chr1A	69394403	69396403
chr1A	70041259	70043259
chr1A	70699123	70701123
chr1A	70700104	70702104
chr1A	70906661	70908661
chr1A	70944770	70946770
chr1A	71060199	71062199
chr1A	71076608	71078608
chr1A	71095613	71097613
chr1A	71245011	71247011
chr1A	71302678	71304678
chr1A	71445141	71447141
chr1A	71548862	71550862
chr1A	71561337	71563337
chr1A	71688097	71690097
chr1A	71725121	71727121
chr1A	71782546	71784546
chr1A	71790347	71792347
chr1A	71838069	71840069
chr1A	72785848	72787848
chr1A	72790879	72792879
chr1A	73094781	73096781
chr1A	73125489	73127489
chr1A	73294128	73296128
chr1A	73300227	73302227
chr1A	73309259	73311259
chr1A	73321877	73323877
chr1A	73320720	73322720
chr1A	73332009	73334009
chr1A	73356144	73358144
chr1A	73995112	73997112
chr1A	74245592	74247592
chr1A	74274790	74276790
chr1A	74444177	74446177
chr1A	74745508	74747508
chr1A	75256295	75258295
chr1A	75714543	75716543
chr1A	75722755	75724755
chr1A	76020842	76022842
chr1A	76492077	76494077
chr1A	76501257	76503257
chr1A	76539131	76541131
chr1A	76726799	76728799
chr1A	76802020	76804020
chr1A	77068564	77070564
chr1A	77076318	77078318
chr1A	77094207	77096207
chr1A	77101902	77103902
chr1A	77262655	77264655
chr1A	78321527	78323527
chr1A	78336820	78338820
chr1A	78541240	78543240
chr1A	78950858	78952858
chr1A	78964510	78966510
chr1A	79105177	79107177
chr1A	79108515	79110515
chr1A	79165267	79167267
chr1A	79694663	79696663
chr1A	79705107	79707107
chr1A	80188207	80190207
chr1A	80283651	80285651
chr1A	80295273	80297273
chr1A	80566507	80568507
chr1A	80632971	80634971
chr1A	80687009	80689009
chr1A	80690216	80692216
chr1A	82077675	82079675
chr1A	82125636	82127636
chr1A	82129287	82131287
chr1A	82515523	82517523
chr1A	82534245	82536245
chr1A	82952476	82954476
chr1A	83835945	83837945
chr1A	84000707	84002707
chr1A	84020445	84022445
chr1A	84273011	84275011
chr1A	84286827	84288827
chr1A	84482185	84484185
chr1A	84619382	84621382
chr1A	84726023	84728023
chr1A	84794977	84796977
chr1A	84796676	84798676
chr1A	84816931	84818931
chr1A	85006560	85008560
chr1A	85027103	85029103
chr1A	85030437	85032437
chr1A	85335375	85337375
chr1A	85346357	85348357
chr1A	85821147	85823147
chr1A	85822518	85824518
chr1A	85903872	85905872
chr1A	86233478	86235478
chr1A	86558549	86560549
chr1A	86605325	86607325
chr1A	86620533	86622533
chr1A	86634708	86636708
chr1A	86640857	86642857
chr1A	86649058	86651058
chr1A	87196333	87198333
chr1A	87211539	87213539
chr1A	88343961	88345961
chr1A	88860719	88862719
chr1A	89211977	89213977
chr1A	89400169	89402169
chr1A	89418679	89420679
chr1A	90104448	90106448
chr1A	90155739	90157739
chr1A	90163497	90165497
chr1A	90768296	90770296
chr1A	91041144	91043144
chr1A	91050159	91052159
chr1A	91059813	91061813
chr1A	91100580	91102580
chr1A	91156566	91158566
chr1A	91172621	91174621
chr1A	91326557	91328557
chr1A	91413928	91415928
chr1A	91414423	91416423
chr1A	91497073	91499073
chr1A	91505201	91507201
chr1A	91595995	91597995
chr1A	91600916	91602916
chr1A	91668915	91670915
chr1A	92562927	92564927
chr1A	92574355	92576355
chr1A	92581344	92583344
chr1A	92609602	92611602
chr1A	93052358	93054358
chr1A	93365123	93367123
chr1A	93397347	93399347
chr1A	93395707	93397707
chr1A	93403931	93405931
chr1A	93698186	93700186
chr1A	94099384	94101384
chr1A	94107991	94109991
chr1A	94249020	94251020
chr1A	94579917	94581917
chr1A	94578982	94580982
chr1A	94664784	94666784
chr1A	94662914	94664914
chr1A	94679149	94681149
chr1A	94764608	94766608
chr1A	94771499	94773499
chr1A	94772998	94774998
chr1A	94782308	94784308
chr1A	94797796	94799796
chr1A	95049419	95051419
chr1A	95057109	95059109
chr1A	95181415	95183415
chr1A	95315467	95317467
chr1A	95526061	95528061
chr1A	95818672	95820672
chr1A	95853474	95855474
chr1A	95860805	95862805
chr1A	96362176	96364176
chr1A	96365555	96367555
chr1A	96421242	96423242
chr1A	96436098	96438098
chr1A	96444461	96446461
chr1A	96447469	96449469
chr1A	96451298	96453298
chr1A	96460667	96462667
chr1A	96468434	96470434
chr1A	96477738	96479738
chr1A	96489239	96491239
chr1A	96745342	96747342
chr1A	97163349	97165349
chr1A	97259641	97261641
chr1A	97646738	97648738
chr1A	97790809	97792809
chr1A	97806587	97808587
chr1A	97809890	97811890
chr1A	97924345	97926345
chr1A	97940054	97942054
chr1A	97954682	97956682
chr1A	97957149	97959149
chr1A	97960759	97962759
chr1A	98017613	98019613
chr1A	98022699	98024699
chr1A	98023809	98025809
chr1A	98236724	98238724
chr1A	98247584	98249584
chr1A	98582808	98584808
chr1A	98999556	99001556
chr1A	99012327	99014327
chr1A	99016629	99018629
chr1A	99069111	99071111
chr1A	99136993	99138993
chr1A	99146751	99148751
chr1A	99293552	99295552
chr1A	99317276	99319276
chr1A	99340591	99342591
chr1A	99640032	99642032
chr1A	99655553	99657553
chr1A	99701825	99703825
chr1A	99726976	99728976
chr1A	99749813	99751813
chr1A	99871106	99873106
chr1A	99901693	99903693
chr1A	100000230	100002230
chr1A	100037055	100039055
chr1A	100104491	100106491
chr1A	100264490	100266490
chr1A	100265368	100267368
chr1A	100291127	100293127
chr1A	100297160	100299160
chr1A	100371187	100373187
chr1A	100407496	100409496
chr1A	100418981	100420981
chr1A	100416788	100418788
chr1A	100544611	100546611
chr1A	101318960	101320960
chr1A	101335645	101337645
chr1A	101382009	101384009
chr1A	101767627	101769627
chr1A	102162806	102164806
chr1A	102357761	102359761
chr1A	102364813	102366813
chr1A	102375018	102377018
chr1A	103326051	103328051
chr1A	103636401	103638401
chr1A	104206144	104208144
chr1A	104222899	104224899
chr1A	104223700	104225700
chr1A	104375811	104377811
chr1A	104433352	104435352
chr1A	104438334	104440334
chr1A	104576971	104578971
chr1A	104590321	104592321
chr1A	104922246	104924246
chr1A	104929396	104931396
chr1A	104949622	104951622
chr1A	105300520	105302520
chr1A	105886989	105888989
chr1A	105906285	105908285
chr1A	106217869	106219869
chr1A	106230524	106232524
chr1A	107092016	107094016
chr1A	107098993	107100993
chr1A	107110090	107112090
chr1A	107230197	107232197
chr1A	107464630	107466630
chr1A	107485682	107487682
chr1A	107644362	107646362
chr1A	107778839	107780839
chr1A	107935215	107937215
chr1A	108068762	108070762
chr1A	108080104	108082104
chr1A	108174706	108176706
chr1A	108443603	108445603
chr1A	108687335	108689335
chr1A	108697526	108699526
chr1A	108766463	108768463
chr1A	108768384	108770384
chr1A	108775683	108777683
chr1A	108781156	108783156
chr1A	108796141	108798141
chr1A	108919279	108921279
chr1A	108920320	108922320
chr1A	109429628	109431628
chr1A	109571856	109573856
chr1A	109986523	109988523
chr1A	110071002	110073002
chr1A	110156192	110158192
chr1A	110160326	110162326
chr1A	110277445	110279445
chr1A	110284323	110286323
chr1A	111120742	111122742
chr1A	111153886	111155886
chr1A	111532404	111534404
chr1A	112029174	112031174
chr1A	112041437	112043437
chr1A	112775324	112777324
chr1A	112925811	112927811
chr1A	112933716	112935716
chr1A	112944251	112946251
chr1A	113252134	113254134
chr1A	113541488	113543488
chr1A	113848685	113850685
chr1A	113861478	113863478
chr1A	113881819	113883819
chr1A	113880579	113882579
chr1A	114062480	114064480
chr1A	114542744	114544744
chr1A	114545942	114547942
chr1A	115356762	115358762
chr1A	115369807	115371807
chr1A	115890171	115892171
chr1A	115932249	115934249
chr1A	115937837	115939837
chr1A	115947496	115949496
chr1A	115973863	115975863
chr1A	116692157	116694157
chr1A	117165504	117167504
chr1A	117193973	117195973
chr1A	117198223	117200223
chr1A	117242576	117244576
chr1A	117890976	117892976
chr1A	117911893	117913893
chr1A	117981685	117983685
chr1A	118138591	118140591
chr1A	118501585	118503585
chr1A	118559476	118561476
chr1A	118759484	118761484
chr1A	118807687	118809687
chr1A	118845579	118847579
chr1A	118877385	118879385
chr1A	119054367	119056367
chr1A	119151788	119153788
chr1A	119491603	119493603
chr1A	119701774	119703774
chr1A	119718402	119720402
chr1A	119737620	119739620
chr1A	120000880	120002880
chr1A	120012555	120014555
chr1A	120361998	120363998
chr1A	120372712	120374712
chr1A	121130160	121132160
chr1A	121136039	121138039
chr1A	121565788	121567788
chr1A	121745880	121747880
chr1A	121881650	121883650
chr1A	122500731	122502731
chr1A	123552628	123554628
chr1A	123550707	123552707
chr1A	124009291	124011291
chr1A	124014422	124016422
chr1A	124181682	124183682
chr1A	124190296	124192296
chr1A	124187801	124189801
chr1A	124203739	124205739
chr1A	124477419	124479419
chr1A	124787429	124789429
chr1A	124891820	124893820
chr1A	124897742	124899742
chr1A	125110590	125112590
chr1A	125147890	125149890
chr1A	125148544	125150544
chr1A	125152663	125154663
chr1A	126509799	126511799
chr1A	126854907	126856907
chr1A	126858513	126860513
chr1A	127077643	127079643
chr1A	127079744	127081744
chr1A	127092792	127094792
chr1A	127350997	127352997
chr1A	127754816	127756816
chr1A	127829992	127831992
chr1A	128632284	128634284
chr1A	129005020	129007020
chr1A	129721933	129723933
chr1A	130147211	130149211
chr1A	130347782	130349782
chr1A	130912944	130914944
chr1A	131521683	131523683
chr1A	131971412	131973412
chr1A	132135498	132137498
chr1A	132262369	132264369
chr1A	132416648	132418648
chr1A	132479070	132481070
chr1A	132781907	132783907
chr1A	132793865	132795865
chr1A	132799173	132801173
chr1A	133124480	133126480
chr1A	133156447	133158447
chr1A	133162594	133164594
chr1A	133166640	133168640
chr1A	133173941	133175941
chr1A	133410497	133412497
chr1A	133518080	133520080
chr1A	133998616	134000616
chr1A	134941548	134943548
chr1A	134963808	134965808
chr1A	135183536	135185536
chr1A	135505797	135507797
chr1A	135523753	135525753
chr1A	135968561	135970561
chr1A	135965056	135967056
chr1A	135971608	135973608
chr1A	136921917	136923917
chr1A	137229945	137231945
chr1A	137407677	137409677
chr1A	137412518	137414518
chr1A	138228845	138230845
chr1A	139551024	139553024
chr1A	139556176	139558176
chr1A	139641051	139643051
chr1A	140959020	140961020
chr1A	141437486	141439486
chr1A	142099618	142101618
chr1A	142888649	142890649
chr1A	143278888	143280888
chr1A	143377964	143379964
chr1A	143379553	143381553
chr1A	143808234	143810234
chr1A	144550721	144552721
chr1A	144559437	144561437
chr1A	145380695	145382695
chr1A	145874666	145876666
chr1A	145986761	145988761
chr1A	146631599	146633599
chr1A	146942702	146944702
chr1A	146952502	146954502
chr1A	146959708	146961708
chr1A	147356881	147358881
chr1A	147672907	147674907
chr1A	147690720	147692720
chr1A	147728849	147730849
chr1A	148265325	148267325
chr1A	148610836	148612836
chr1A	148742815	148744815
chr1A	148951858	148953858
chr1A	149355340	149357340
chr1A	149514777	149516777
chr1A	149862848	149864848
chr1A	150004810	150006810
chr1A	150456925	150458925
chr1A	150858632	150860632
chr1A	150888875	150890875
chr1A	150902039	150904039
chr1A	151349543	151351543
chr1A	151769194	151771194
chr1A	151877407	151879407
chr1A	152434315	152436315
chr1A	152460851	152462851
chr1A	152714301	152716301
chr1A	153335577	153337577
chr1A	153579109	153581109
chr1A	154006010	154008010
chr1A	154073853	154075853
chr1A	154074729	154076729
chr1A	154075351	154077351
chr1A	154572688	154574688
chr1A	154697585	154699585
chr1A	155066657	155068657
chr1A	155139587	155141587
chr1A	155144069	155146069
chr1A	155690476	155692476
chr1A	155804645	155806645
chr1A	155858848	155860848
chr1A	156591825	156593825
chr1A	157316818	157318818
chr1A	157346514	157348514
chr1A	157512543	157514543
chr1A	157834869	157836869
chr1A	157961122	157963122
chr1A	158493987	158495987
chr1A	159515111	159517111
chr1A	161671752	161673752
chr1A	163383900	163385900
chr1A	163397226	163399226
chr1A	164469178	164471178
chr1A	165179858	165181858
chr1A	166313880	166315880
chr1A	167148411	167150411
chr1A	167798422	167800422
chr1A	167804801	167806801
chr1A	168258719	168260719
chr1A	168441692	168443692
chr1A	168442938	168444938
chr1A	168447969	168449969
chr1A	168449275	168451275
chr1A	168447377	168449377
chr1A	168449321	168451321
chr1A	168546237	168548237
chr1A	168590020	168592020
chr1A	169642019	169644019
chr1A	171034407	171036407
chr1A	171469805	171471805
chr1A	171893388	171895388
chr1A	172183057	172185057
chr1A	173958912	173960912
chr1A	174433668	174435668
chr1A	175178831	175180831
chr1A	176447614	176449614
chr1A	177378837	177380837
chr1A	177432799	177434799
chr1A	177463418	177465418
chr1A	177481768	177483768
chr1A	179428133	179430133
chr1A	179533050	179535050
chr1A	179531597	179533597
chr1A	179537120	179539120
chr1A	180415224	180417224
chr1A	181751909	181753909
chr1A	181969719	181971719
chr1A	182176388	182178388
chr1A	184935439	184937439
chr1A	185115192	185117192
chr1A	185146174	185148174
chr1A	186209842	186211842
chr1A	186718766	186720766
chr1A	186995992	186997992
chr1A	188130649	188132649
chr1A	188140934	188142934
chr1A	189708004	189710004
chr1A	189956502	189958502
chr1A	191862468	191864468
chr1A	193515450	193517450
chr1A	197138407	197140407
chr1A	200579212	200581212
chr1A	201747125	201749125
chr1A	201751131	201753131
chr1A	201865409	201867409
chr1A	202101802	202103802
chr1A	204316642	204318642
chr1A	204824245	204826245
chr1A	205224771	205226771
chr1A	206202968	206204968
chr1A	206805344	206807344
chr1A	207973944	207975944
chr1A	208215706	208217706
chr1A	208703980	208705980
chr1A	208726336	208728336
chr1A	208879364	208881364
chr1A	209362809	209364809
chr1A	212018086	212020086
chr1A	212016507	212018507
chr1A	212023449	212025449
chr1A	213255701	213257701
chr1A	213900924	213902924
chr1A	215664827	215666827
chr1A	216456663	216458663
chr1A	217613632	217615632
chr1A	218219934	218221934
chr1A	218309046	218311046
chr1A	218520887	218522887
chr1A	219386762	219388762
chr1A	219900474	219902474
chr1A	220174307	220176307
chr1A	221693822	221695822
chr1A	221706758	221708758
chr1A	222369665	222371665
chr1A	223441944	223443944
chr1A	223828177	223830177
chr1A	223948863	223950863
chr1A	224800450	224802450
chr1A	225516837	225518837
chr1A	227255608	227257608
chr1A	229171150	229173150
chr1A	230130974	230132974
chr1A	230472558	230474558
chr1A	232065250	232067250
chr1A	232105286	232107286
chr1A	232331397	232333397
chr1A	232604265	232606265
chr1A	233918989	233920989
chr1A	234152513	234154513
chr1A	234158566	234160566
chr1A	234208267	234210267
chr1A	234794415	234796415
chr1A	234816277	234818277
chr1A	235650209	235652209
chr1A	236713923	236715923
chr1A	237329898	237331898
chr1A	237519980	237521980
chr1A	237744215	237746215
chr1A	237742733	237744733
chr1A	238073954	238075954
chr1A	238106639	238108639
chr1A	238108343	238110343
chr1A	238108744	238110744
chr1A	238153728	238155728
chr1A	238154129	238156129
chr1A	238649170	238651170
chr1A	238654184	238656184
chr1A	238671104	238673104
chr1A	238690256	238692256
chr1A	238870506	238872506
chr1A	238997968	238999968
chr1A	239098007	239100007
chr1A	239105291	239107291
chr1A	239887972	239889972
chr1A	239903834	239905834
chr1A	241166382	241168382
chr1A	241311001	241313001
chr1A	241377560	241379560
chr1A	241679446	241681446
chr1A	241984668	241986668
chr1A	241982883	241984883
chr1A	241991266	241993266
chr1A	242777692	242779692
chr1A	243162917	243164917
chr1A	243624532	243626532
chr1A	243866118	243868118
chr1A	244503810	244505810
chr1A	244510602	244512602
chr1A	245113482	245115482
chr1A	245516808	245518808
chr1A	245536646	245538646
chr1A	246129721	246131721
chr1A	246692935	246694935
chr1A	247347158	247349158
chr1A	248420181	248422181
chr1A	248435357	248437357
chr1A	248610115	248612115
chr1A	248616856	248618856
chr1A	248875940	248877940
chr1A	249041666	249043666
chr1A	249148296	249150296
chr1A	250090962	250092962
chr1A	250191068	250193068
chr1A	250202786	250204786
chr1A	250444421	250446421
chr1A	250528063	250530063
chr1A	250548882	250550882
chr1A	251007052	251009052
chr1A	251221057	251223057
chr1A	251332805	251334805
chr1A	251339949	251341949
chr1A	251375090	251377090
chr1A	251374343	251376343
chr1A	251532820	251534820
chr1A	251563966	251565966
chr1A	251689125	251691125
chr1A	251934266	251936266
chr1A	252286000	252288000
chr1A	252319626	252321626
chr1A	252324295	252326295
chr1A	252493576	252495576
chr1A	252518131	252520131
chr1A	252511052	252513052
chr1A	252628173	252630173
chr1A	252770215	252772215
chr1A	252828691	252830691
chr1A	253017193	253019193
chr1A	253372209	253374209
chr1A	253384110	253386110
chr1A	253718511	253720511
chr1A	253731690	253733690
chr1A	254181195	254183195
chr1A	254348419	254350419
chr1A	254373461	254375461
chr1A	254386329	254388329
chr1A	254991201	254993201
chr1A	254996671	254998671
chr1A	255201431	255203431
chr1A	255472995	255474995
chr1A	255477114	255479114
chr1A	255701538	255703538
chr1A	255748035	255750035
chr1A	255870277	255872277
chr1A	255900004	255902004
chr1A	256024883	256026883
chr1A	256025145	256027145
chr1A	256025287	256027287
chr1A	256025528	256027528
chr1A	256374564	256376564
chr1A	256710470	256712470
chr1A	256808440	256810440
chr1A	256817354	256819354
chr1A	256821778	256823778
chr1A	256928881	256930881
chr1A	256962466	256964466
chr1A	256985339	256987339
chr1A	257413390	257415390
chr1A	257549896	257551896
chr1A	257558247	257560247
chr1A	257566439	257568439
chr1A	257574803	257576803
chr1A	257958004	257960004
chr1A	257985100	257987100
chr1A	258155132	258157132
chr1A	258181512	258183512
chr1A	258736300	258738300
chr1A	258743539	258745539
chr1A	258862801	258864801
chr1A	258881397	258883397
chr1A	259047417	259049417
chr1A	259066009	259068009
chr1A	259073887	259075887
chr1A	259893126	259895126
chr1A	259997663	259999663
chr1A	260832119	260834119
chr1A	260834990	260836990
chr1A	260841039	260843039
chr1A	260839893	260841893
chr1A	260840565	260842565
chr1A	261128895	261130895
chr1A	261245313	261247313
chr1A	261825975	261827975
chr1A	262007577	262009577
chr1A	262288121	262290121
chr1A	262817216	262819216
chr1A	262942430	262944430
chr1A	263955445	263957445
chr1A	264217780	264219780
chr1A	265019906	265021906
chr1A	265041584	265043584
chr1A	265650501	265652501
chr1A	266884083	266886083
chr1A	267139996	267141996
chr1A	267144756	267146756
chr1A	267171891	267173891
chr1A	267181043	267183043
chr1A	267352109	267354109
chr1A	267356227	267358227
chr1A	267792675	267794675
chr1A	267880516	267882516
chr1A	268123732	268125732
chr1A	268383375	268385375
chr1A	268912898	268914898
chr1A	268930777	268932777
chr1A	269565708	269567708
chr1A	269582738	269584738
chr1A	269992268	269994268
chr1A	270719747	270721747
chr1A	271621923	271623923
chr1A	271891418	271893418
chr1A	272208972	272210972
chr1A	272609172	272611172
chr1A	272985600	272987600
chr1A	273603105	273605105
chr1A	274109883	274111883
chr1A	274779651	274781651
chr1A	275762472	275764472
chr1A	276258255	276260255
chr1A	276321725	276323725
chr1A	276567481	276569481
chr1A	276800517	276802517
chr1A	276864470	276866470
chr1A	276966000	276968000
chr1A	277074335	277076335
chr1A	277627409	277629409
chr1A	278139903	278141903
chr1A	278505749	278507749
chr1A	278506127	278508127
chr1A	278519117	278521117
chr1A	278520195	278522195
chr1A	278525011	278527011
chr1A	278525787	278527787
chr1A	278533572	278535572
chr1A	278536404	278538404
chr1A	279731261	279733261
chr1A	279822918	279824918
chr1A	279908492	279910492
chr1A	280276100	280278100
chr1A	280604144	280606144
chr1A	280613436	280615436
chr1A	281368410	281370410
chr1A	281648088	281650088
chr1A	281659470	281661470
chr1A	281894730	281896730
chr1A	282543308	282545308
chr1A	282550983	282552983
chr1A	282702220	282704220
chr1A	283840897	283842897
chr1A	284141769	284143769
chr1A	284318491	284320491
chr1A	284337272	284339272
chr1A	284905908	284907908
chr1A	284913734	284915734
chr1A	285355811	285357811
chr1A	285978870	285980870
chr1A	286004538	286006538
chr1A	286913760	286915760
chr1A	286916180	286918180
chr1A	287038075	287040075
chr1A	287315907	287317907
chr1A	287544201	287546201
chr1A	287684692	287686692
chr1A	287684614	287686614
chr1A	287690114	287692114
chr1A	287702075	287704075
chr1A	288520791	288522791
chr1A	288860057	288862057
chr1A	289327903	289329903
chr1A	289332317	289334317
chr1A	289351580	289353580
chr1A	289633845	289635845
chr1A	290121284	290123284
chr1A	290196960	290198960
chr1A	290204903	290206903
chr1A	290334474	290336474
chr1A	290349511	290351511
chr1A	290408469	290410469
chr1A	290551676	290553676
chr1A	290552514	290554514
chr1A	290555294	290557294
chr1A	290954007	290956007
chr1A	291240184	291242184
chr1A	291246756	291248756
chr1A	291565838	291567838
chr1A	291972554	291974554
chr1A	292022375	292024375
chr1A	292075106	292077106
chr1A	292089558	292091558
chr1A	292527297	292529297
chr1A	292746177	292748177
chr1A	292778942	292780942
chr1A	292881737	292883737
chr1A	293244002	293246002
chr1A	293706039	293708039
chr1A	293726801	293728801
chr1A	293729111	293731111
chr1A	294037008	294039008
chr1A	295022968	295024968
chr1A	295232736	295234736
chr1A	295456809	295458809
chr1A	295464049	295466049
chr1A	295589034	295591034
chr1A	296202792	296204792
chr1A	296215426	296217426
chr1A	296242979	296244979
chr1A	297375107	297377107
chr1A	297700706	297702706
chr1A	297750927	297752927
chr1A	297874838	297876838
chr1A	297881086	297883086
chr1A	297883172	297885172
chr1A	297883575	297885575
chr1A	298032053	298034053
chr1A	298106971	298108971
chr1A	298107884	298109884
chr1A	298154670	298156670
chr1A	298555787	298557787
chr1A	298600114	298602114
chr1A	298615553	298617553
chr1A	298619356	298621356
chr1A	298636609	298638609
chr1A	298646780	298648780
chr1A	298723244	298725244
chr1A	299101405	299103405
chr1A	299265975	299267975
chr1A	299425957	299427957
chr1A	299538593	299540593
chr1A	299541000	299543000
chr1A	299622841	299624841
chr1A	299717197	299719197
chr1A	300001984	300003984
chr1A	300098831	300100831
chr1A	300106916	300108916
chr1A	300105108	300107108
chr1A	300116981	300118981
chr1A	300396097	300398097
chr1A	300565550	300567550
chr1A	300575008	300577008
chr1A	300670635	300672635
chr1A	300724628	300726628
chr1A	300860073	300862073
chr1A	300927679	300929679
chr1A	300942088	300944088
chr1A	301126325	301128325
chr1A	301156247	301158247
chr1A	301199910	301201910
chr1A	301631797	301633797
chr1A	301771059	301773059
chr1A	301779673	301781673
chr1A	301783422	301785422
chr1A	301864276	301866276
chr1A	301892161	301894161
chr1A	301899093	301901093
chr1A	302193805	302195805
chr1A	302200662	302202662
chr1A	302639166	302641166
chr1A	302906773	302908773
chr1A	302910219	302912219
chr1A	302959148	302961148
chr1A	303729971	303731971
chr1A	303847688	303849688
chr1A	303858348	303860348
chr1A	304036374	304038374
chr1A	304046818	304048818
chr1A	304994060	304996060
chr1A	305006364	305008364
chr1A	305329039	305331039
chr1A	305336059	305338059
chr1A	305367856	305369856
chr1A	305604466	305606466
chr1A	306105034	306107034
chr1A	306116212	306118212
chr1A	306147768	306149768
chr1A	306553216	306555216
chr1A	306637466	306639466
chr1A	306684652	306686652
chr1A	307031760	307033760
chr1A	307041547	307043547
chr1A	307058256	307060256
chr1A	307486505	307488505
chr1A	307707523	307709523
chr1A	307733535	307735535
chr1A	308200889	308202889
chr1A	308246137	308248137
chr1A	308349312	308351312
chr1A	308568001	308570001
chr1A	308576159	308578159
chr1A	308784782	308786782
chr1A	308806552	308808552
chr1A	308811410	308813410
chr1A	308816071	308818071
chr1A	308953067	308955067
chr1A	308952651	308954651
chr1A	309403447	309405447
chr1A	309462696	309464696
chr1A	309741639	309743639
chr1A	309758319	309760319
chr1A	309787658	309789658
chr1A	309913118	309915118
chr1A	310128020	310130020
chr1A	311057509	311059509
chr1A	311523112	311525112
chr1A	311771641	311773641
chr1A	311808758	311810758
chr1A	311816370	311818370
chr1A	311852934	311854934
chr1A	312161238	312163238
chr1A	312581634	312583634
chr1A	312607067	312609067
chr1A	312770607	312772607
chr1A	313007070	313009070
chr1A	313162132	313164132
chr1A	313478911	313480911
chr1A	313485341	313487341
chr1A	313487398	313489398
chr1A	313588610	313590610
chr1A	313751749	313753749
chr1A	313742380	313744380
chr1A	313912450	313914450
chr1A	314426432	314428432
chr1A	314489807	314491807
chr1A	314509696	314511696
chr1A	314623899	314625899
chr1A	315059895	315061895
chr1A	315839419	315841419
chr1A	316891342	316893342
chr1A	317809200	317811200
chr1A	319075926	319077926
chr1A	319087422	319089422
chr1A	319318087	319320087
chr1A	319447498	319449498
chr1A	319734649	319736649
chr1A	319889390	319891390
chr1A	320225119	320227119
chr1A	320332614	320334614
chr1A	320477991	320479991
chr1A	320889334	320891334
chr1A	321108528	321110528
chr1A	321226079	321228079
chr1A	321393089	321395089
chr1A	321412297	321414297
chr1A	321880451	321882451
chr1A	321887998	321889998
chr1A	322570480	322572480
chr1A	323186610	323188610
chr1A	323192726	323194726
chr1A	323205142	323207142
chr1A	323286912	323288912
chr1A	323407235	323409235
chr1A	323645469	323647469
chr1A	323894761	323896761
chr1A	323893149	323895149
chr1A	323959240	323961240
chr1A	324488259	324490259
chr1A	324498360	324500360
chr1A	324500943	324502943
chr1A	324619731	324621731
chr1A	324623680	324625680
chr1A	324854932	324856932
chr1A	325030422	325032422
chr1A	325039704	325041704
chr1A	325038004	325040004
chr1A	325054325	325056325
chr1A	325780153	325782153
chr1A	326206123	326208123
chr1A	326214040	326216040
chr1A	326217907	326219907
chr1A	327003318	327005318
chr1A	327010874	327012874
chr1A	327017953	327019953
chr1A	327271863	327273863
chr1A	327276506	327278506
chr1A	327383346	327385346
chr1A	327524022	327526022
chr1A	327531149	327533149
chr1A	327529721	327531721
chr1A	327713477	327715477
chr1A	328125624	328127624
chr1A	328242901	328244901
chr1A	328257579	328259579
chr1A	328712093	328714093
chr1A	328842296	328844296
chr1A	329248641	329250641
chr1A	330080980	330082980
chr1A	330088366	330090366
chr1A	330684956	330686956
chr1A	330771381	330773381
chr1A	331237029	331239029
chr1A	331273212	331275212
chr1A	331323288	331325288
chr1A	331518917	331520917
chr1A	332042495	332044495
chr1A	332380634	332382634
chr1A	333139201	333141201
chr1A	333496436	333498436
chr1A	333523478	333525478
chr1A	333553122	333555122
chr1A	333627224	333629224
chr1A	333866912	333868912
chr1A	333911350	333913350
chr1A	333917102	333919102
chr1A	334075924	334077924
chr1A	334205193	334207193
chr1A	334444661	334446661
chr1A	334452553	334454553
chr1A	335034370	335036370
chr1A	335113860	335115860
chr1A	335543221	335545221
chr1A	335546567	335548567
chr1A	335547915	335549915
chr1A	335824038	335826038
chr1A	335828902	335830902
chr1A	335836094	335838094
chr1A	336214565	336216565
chr1A	336240227	336242227
chr1A	336461958	336463958
chr1A	336474094	336476094
chr1A	336605520	336607520
chr1A	337016960	337018960
chr1A	337148194	337150194
chr1A	337301823	337303823
chr1A	337629826	337631826
chr1A	337655149	337657149
chr1A	337653620	337655620
chr1A	337658573	337660573
chr1A	337678485	337680485
chr1A	337704179	337706179
chr1A	337776922	337778922
chr1A	337781669	337783669
chr1A	337945887	337947887
chr1A	337979705	337981705
chr1A	338131079	338133079
chr1A	338212804	338214804
chr1A	338579948	338581948
chr1A	338590787	338592787
chr1A	338596125	338598125
chr1A	338600819	338602819
chr1A	338836388	338838388
chr1A	339099014	339101014
chr1A	339481296	339483296
chr1A	339915730	339917730
chr1A	340014592	340016592
chr1A	340069989	340071989
chr1A	340247645	340249645
chr1A	340411298	340413298
chr1A	340428701	340430701
chr1A	341017571	341019571
chr1A	341865740	341867740
chr1A	341873765	341875765
chr1A	342377980	342379980
chr1A	342385353	342387353
chr1A	342393474	342395474
chr1A	342435083	342437083
chr1A	342597058	342599058
chr1A	342878854	342880854
chr1A	343394908	343396908
chr1A	343397180	343399180
chr1A	343424719	343426719
chr1A	343614053	343616053
chr1A	343621756	343623756
chr1A	343671967	343673967
chr1A	343685742	343687742
chr1A	344181731	344183731
chr1A	344189787	344191787
chr1A	344288280	344290280
chr1A	344468839	344470839
chr1A	344488289	344490289
chr1A	345116464	345118464
chr1A	345171186	345173186
chr1A	345301681	345303681
chr1A	345306243	345308243
chr1A	345306637	345308637
chr1A	345781702	345783702
chr1A	345786051	345788051
chr1A	345792849	345794849
chr1A	346443756	346445756
chr1A	346679510	346681510
chr1A	347322090	347324090
chr1A	347324298	347326298
chr1A	347418136	347420136
chr1A	347591048	347593048
chr1A	347617083	347619083
chr1A	347635793	347637793
chr1A	347646860	347648860
chr1A	347920810	347922810
chr1A	347920445	347922445
chr1A	347927115	347929115
chr1A	348400619	348402619
chr1A	348687891	348689891
chr1A	348721632	348723632
chr1A	348846703	348848703
chr1A	349356465	349358465
chr1A	350018147	350020147
chr1A	350401039	350403039
chr1A	350747459	350749459
chr1A	350762907	350764907
chr1A	351209684	351211684
chr1A	351338564	351340564
chr1A	351344970	351346970
chr1A	351343247	351345247
chr1A	351350709	351352709
chr1A	351476062	351478062
chr1A	351596681	351598681
chr1A	351608126	351610126
chr1A	351854640	351856640
chr1A	351859473	351861473
chr1A	351863729	351865729
chr1A	351876373	351878373
chr1A	351886061	351888061
chr1A	352011037	352013037
chr1A	352140818	352142818
chr1A	352179849	352181849
chr1A	352851002	352853002
chr1A	353251624	353253624
chr1A	353259934	353261934
chr1A	353277864	353279864
chr1A	353631175	353633175
chr1A	353658357	353660357
chr1A	353911730	353913730
chr1A	354187150	354189150
chr1A	354293106	354295106
chr1A	354302644	354304644
chr1A	354307784	354309784
chr1A	354824724	354826724
chr1A	354937526	354939526
chr1A	354940269	354942269
chr1A	354948342	354950342
chr1A	354955707	354957707
chr1A	355023764	355025764
chr1A	355318902	355320902
chr1A	355324460	355326460
chr1A	355334012	355336012
chr1A	355338581	355340581
chr1A	355340906	355342906
chr1A	355348383	355350383
chr1A	355622317	355624317
chr1A	355627543	355629543
chr1A	355712594	355714594
chr1A	355716355	355718355
chr1A	355722631	355724631
chr1A	355735246	355737246
chr1A	356388021	356390021
chr1A	356426085	356428085
chr1A	356469409	356471409
chr1A	356475949	356477949
chr1A	357060470	357062470
chr1A	357077236	357079236
chr1A	357123888	357125888
chr1A	357413086	357415086
chr1A	357781311	357783311
chr1A	357786153	357788153
chr1A	357787186	357789186
chr1A	358149459	358151459
chr1A	358172992	358174992
chr1A	358179398	358181398
chr1A	358771740	358773740
chr1A	358920929	358922929
chr1A	359189690	359191690
chr1A	359226992	359228992
chr1A	359687498	359689498
[truncated: 108,790 more rows]
